# Supplementary material for: The bHLH1-DTX35/DFR module regulates pollen fertility by promoting flavonoid biosynthesis in Capsicum annuum L
Source: Hortic Res. 2022 Aug 3;9:uhac172. doi: 10.1093/hr/uhac172 (PMC9552195; doi:10.1093/hr/uhac172)
Supplement: supp_data_uhac172 [file supp_data_uhac172.zip]

Archive with 2 entries (2 files):
- Supplement Figures.docx
- Supplement Tables.xlsx
