# Supplementary material for: The bHLH1-DTX35/DFR module regulates pollen fertility by promoting flavonoid biosynthesis in Capsicum annuum L
Source: Hortic Res. 2022 Aug 3;9:uhac172. doi: 10.1093/hr/uhac172 (PMC9552195; doi:10.1093/hr/uhac172)
Supplement: supp_data_uhac172 [file supp_data_uhac172.zip › Supplement Tables.xlsx]

## Sheet: Sheet1
Table S1 Primers used in this study
subcellular localization	pSuper1300-CabHLH1-F	CAAATCGACTCTAGA AAGCTT ATGGCTATGGGACACCAAGATCAAG
	pSuper1300-CabHLH1-R	GCCCTTGCTCACCAT GGTACC AGATTTCCAGACTACTCTCTG
Y1H	PGADT7-CabHLH1-F	GTACCAGATTACGCTCATATG ATGGCTATGGGACACCAAGATCAAG
	PGADT7-CabHLH1-R	ATGCCCACCCGGGTGGAATTC TCAAGATTTCCAGACTACTCTCTG
	PGADT7-CabHLH1-mut-F	GTACCAGATTACGCTCATATG ATGGCTATGGGACACCAAGATCAAG
	PGADT7-CabHLH1-mut-R	ATGCCCACCCGGGTGGAATTC CTACTTTTTTCGAGCCAGCTTG
	pAbAi-CaDFR-F	AGCTTGAATTCGAGCTCGGTACC TATGTAGAGAAGCAAGTGGCAG
	pAbAi-CaDFR-R	ACATACAGAGCACATGCCTCGAG ACATTATAACCACGTTCAAGGAGTC
	pAbAi-CaDTX35-F	AGCTTGAATTCGAGCTCGGTACC CTCTATTCAAATTTATGTGATGTAC
	pAbAi-CaDTX35-R	ACATACAGAGCACATGCCTCGAG CTCCAGTATTTTAATGGGTAAAAAG
Dual-LUC	62SK-CabHLH1-F	GCCGCTCTAGAACTAGTGGATCC ATGGCTATGGGACACCAAGATCAAG
	62SK-CabHLH1-R	TTGGTACCGGGCCCCCCCTCGAG TCAAGATTTCCAGACTACTCTCTG
	62SK-CabHLH1-mut-F	GCCGCTCTAGAACTAGTGGATCC ATGGCTATGGGACACCAAGATCAAG
	62SK-CabHLH1-mut-R	TTGGTACCGGGCCCCCCCTCGAG CTACTTTTTTCGAGCCAGCTTG
	0800LUC-CaDFR-F	CACTATAGGGCGAATTGGGTACC TGCTCTAAACATGACTGTCTTTAAT
	0800LUC-CaDFR-R	TATGTTTTTGGCGTCTTCCATGG TTTCAAGGTAAAAGAGTAGGA
	0800LUC-CaDTX35-F	CACTATAGGGCGAATTGGGTACC TGATGTGGCCCTCTAATAAGTTGTC
	0800LUC-CaDTX35-R	TATGTTTTTGGCGTCTTCCATGG TGTGAAGTGAAAACTGCTGCACACT
Gene silencing	pTRV2-CabHLH1-F	CTGTGAGTAAGGTTACCGAATTC GCTATGGGACACCAAGATCAAG
	pTRV2-CabHLH1-R	CGCGTGAGCTCGGTACCGGATCC TGACCTGTGGTTGTAGGTCTT
	pTRV2-CaDFR-F	CTGTGAGTAAGGTTACCGAATTC GCAAGTGAAGATCAAGCAGTTGT
	pTRV2-CaDFR-R	CGCGTGAGCTCGGTACCGGATCC TTGGGGTAGCCACATGGAA
	pTRV2-CaDTX35-F	CTGTGAGTAAGGTTACCGAATTC CTACTCCAGTGACCACAACCAG
	pTRV2-CaDTX35-R	CGCGTGAGCTCGGTACCGGATCC CATAGTGTCTCCAACGCACTC
KASP genotyping	Chr1_859016Fc	GAAGGTGACCAAGTTCATGCT AGCAATCGAAGTATTCAACATAC
	Chr1-859016Ft	GAAGGTCGGAGTCAACGGATT AGCAATCGAAGTATTCAACATAT
	Chr1-859016R	CAGTGTTCACGACAGGTTCA
	Chr1_2431081Fc	GAAGGTGACCAAGTTCATGCTAAAAGCGATGTTGGCTGTCGC
	Chr1_2431081Ft	GAAGGTCGGAGTCAACGGATTAAAAGCGATGTTGGCTGTCGT
	Chr1_2431081C	TGCTTTCGACTAGGGATAAGAAGG
	Chr1_3196840Fg	GAAGGTGACCAAGTTCATGCTCCCGTTTGGATAGGATTAAAATCTGG
	Chr1_3196840Fa	GAAGGTCGGAGTCAACGGATTCCCGTTTGGATAGGATTAAAATCTGA
	Chr1_3196840C	TGGAATTGGAGGCAAATAAAAGGG
	Chr1_4321786Fc	GAAGGTGACCAAGTTCATGCTGCTACTTTTTTCGAGCCAGCTGAC
	Chr1_4321786Ft	GAAGGTCGGAGTCAACGGATTGCTACTTTTTTCGAGCCAGCTGAT
	Chr1_4321786C	GCTTTTCCAAGCTTGTTATGTTAGATCC
	Chr1_5553850Fc	GAAGGTGACCAAGTTCATGCT TCCTCCTCTGCCCGTAGATATTTTT
	Chr1_5553850Ft	GAAGGTCGGAGTCAACGGATT TCCTCCTCTGCCCGTAGATATTTTC
	Chr1_5553850C	GGTAAGCCAAAGGAAAAACAGGA
	Chr1_6459726Fc	GAAGGTGACCAAGTTCATGCT AATAAGGGTGTAAGATTTAG
	Chr1_6459726Ft	GAAGGTCGGAGTCAACGGATT AATAAGGGTGTAAGATTTAA
	Chr1_6459726C	TTAATAAACCAACATGATTGAT
	Chr1_9170311Fc	GAAGGTGACCAAGTTCATGCT CTGAAAAGAAAGTAGGAGAAACAAAC
	Chr1_9170311Ft	GAAGGTCGGAGTCAACGGATT CTGAAAAGAAAGTAGGAGAAACAAAT
	Chr1_9170311C	CCCATATCCTACCAAGAGGCA
qRT-PCR	Capana01g000256-F	GACATTGACAAAAACCGGGTTA	CabHLH1
	Capana01g000256-R	CAATTGTCAGATGTCTGCTCTG
	Capana05g002274-F	AGCGAACATATGACTGAGCTTA	CHS
	Capana05g002274-R	CACTATATCTTGCCTAGCGTCA
	Capana00g002736-F	ATTGTTAAAGAGCAACGCTGAG	CHI
	Capana00g002736-R	GCTTCTGACAGTTGTTTGTTCT
	Capana03g000892-F	TCAACATCGGCGATTTTATTCC	F3'H
	Capana03g000892-R	TCTTCGAGAATCCAGGTCAAAA
	Capana02g002586-F	AAAACTTGGATCACGGTTAAGC	F3H
	Capana02g002586-R	CCGTTGCTCAAATAATGACCAT
	Capana04g002117-F	GACCTAAGTGATGTCGATGCTA	FLS
	Capana04g002117-R	CTTTCTGCAAATTCGCAATCAC
	Capana11g000195-F	TTAAAGAGTTTGCTGCTCACAC	F3'5'H
	Capana11g000195-R	CCATCCACTTCTTCGCATTAAG
	Capana02g002763-F	GGAAGATTCATTTGCTCGTCTC	DFR
	Capana02g002763-R	CTATGGGCAAGTCCTTATCGAT
	Capana01g000365-F	CAACTTGAGTGGGAGGATTACT	ANS
	Capana01g000365-R	AATGTAGTCAGCAGGGTTTTA
	Capana10g001978-F	TGTCTGTCCATTTGTACACTGA	3GT
	Capana10g001978-R	TTGGATCCAATTCCTCGAAAGA
	Capana03g002183-F	CATCTTAACACGCCGTGATAG	DTX35
	Capana03g002183-R	ATTAGGAGGGACTGAAACACTG
	Capana12g001934-F	TGAGTCACACTGTCCCTATCTA	Actin
	Capana12g001934-R	GGTGAACATGTAACCTCTCTCA

## Sheet: Sheet2
Table S2 Differentially expressed genes (DEGs) in WT and rpf1
gene	baseMean	log2FoldChange	pvalue	padj
Capana03g002183	281.135	-4.96911	6.17e-32	1.29e-27
Capana12g000272	108.265	-5.94697	2.8e-22	2.93e-18
Capana01g000365	108.372	-3.70242	4.09e-20	2.86e-16
Capana12g000830	98.3879	-11.1981	1.74e-15	9.08e-12
Capana01g003855	371.318	-2.23949	1.88e-14	7.86e-11
Capana01g000081	1185.8	3.13527	7.63e-14	2.66e-10
Capana01g001488	316.694	-2.24116	2.53e-12	7.56e-09
Capana10g001978	44.7363	-4.48173	7.79e-12	2.04e-08
Capana03g001639	126.581	2.76757	1.18e-11	2.75e-08
Capana02g002285	68.4962	-8.233	1.49e-11	3.13e-08
Capana06g000844	39.8527	3.81679	2.63e-11	5e-08
Capana03g003556	3747.86	2.27492	5.65e-11	9.85e-08
Capana05g001963	115.663	2.26305	9.19e-11	1.48e-07
Capana09g000232	402.277	1.68482	1.3e-10	1.94e-07
Capana02g003577	287.84	1.45448	6.4e-10	8.93e-07
Capana02g002478	192.89	2.76206	9.52e-10	1.25e-06
Capana10g000326	363.669	1.5824	1.25e-09	1.54e-06
Capana02g002763	24.6932	-4.64813	1.51e-09	1.76e-06
Capana03g001860	37.1539	-4.16824	5.44e-09	5.7e-06
Capana10g002051	81.8148	2.05051	5.32e-09	5.7e-06
Capana02g003359	118.655	2.06161	8.59e-09	8.56e-06
Capana10g002008	22.8816	4.15359	1.86e-08	1.77e-05
Capana12g001167	48.9215	2.29503	3.79e-08	3.3e-05
Capana12g001168	48.9215	2.29503	3.79e-08	3.3e-05
Capana06g002664	732.302	1.52057	4.46e-08	3.74e-05
Capana02g003021	250.422	2.61092	5.38e-08	4.33e-05
Capana03g004625	26.562	3.4895	7.27e-08	5.64e-05
Capana12g000137	13.0206	7.52518	9.28e-08	6.91e-05
Capana12g002455	162.372	1.39323	9.58e-08	6.91e-05
Capana05g000784	338.791	3.14657	1.16e-07	8.07e-05
Capana03g004449	20.7105	4.9374	1.76e-07	0.000115123
Capana03g003557	16.6947	-3.50211	2.74e-07	0.000168892
Capana07g000176	332.034	1.25317	2.71e-07	0.000168892
Capana03g002635	18.441	4.78063	2.94e-07	0.00017602
Capana02g002814	322.043	-1.19133	3.6e-07	0.000209211
Capana02g002477	17.7117	4.713	4.18e-07	0.0002364
Capana04g000658	145.949	1.82117	4.33e-07	0.000238493
Capana00g001068	1421.43	1.97673	4.69e-07	0.000251594
Capana02g002479	239.415	1.54263	5.42e-07	0.000283658
Capana10g001105	124.494	1.48566	5.98e-07	0.000305092
Capana03g001294	4365.06	-1.29234	8.01e-07	0.000371867
Capana08g001252	53.4661	1.95561	8.14e-07	0.000371867
Capana09g001764	185.399	1.79332	8.17e-07	0.000371867
Capana11g000011	1023.04	-1.3923	7.94e-07	0.000371867
Capana00g002103	697.476	1.16324	7.6e-07	0.000371867
Capana09g001762	46.0861	2.11473	9.08e-07	0.000404336
Capana08g000329	48.9588	-2.05989	9.41e-07	0.000410173
Capana01g000714	44.0151	3.32151	1.11e-06	0.000469189
Capana09g000022	43.8183	2.11234	1.12e-06	0.000469189
Capana02g001101	277.169	1.07607	1.37e-06	0.00055083
Capana11g000953	1140.3	1.00343	1.34e-06	0.00055083
Capana06g000044	98.8761	3.31656	1.66e-06	0.000656526
Capana11g001924	2296.26	1.52405	1.71e-06	0.000664518
Capana03g000572	188.202	1.25762	1.78e-06	0.000676004
Capana03g004622	17.364	5.17529	1.93e-06	0.000719822
Capana08g000767	370.682	1.46203	2.27e-06	0.000832195
Capana12g002081	74.9616	1.63037	2.37e-06	0.00085389
Capana01g003245	39.4151	-1.77289	2.57e-06	0.000910872
Capana12g001952	5466.99	1.21021	2.81e-06	0.000971728
Capana12g002421	17.4351	5.15056	2.83e-06	0.000971728
Capana05g001864	44.2252	1.79741	2.9e-06	0.000979422
Capana02g003208	251.617	-1.52264	3.03e-06	0.00100567
Capana00g000498	204.438	2.34961	3.25e-06	0.00106195
Capana06g002516	1897.24	-1.35217	3.33e-06	0.0010726
Capana01g004425	14.3992	3.92684	3.45e-06	0.00109316
Capana03g001486	110.441	2.46677	3.53e-06	0.00110103
Capana04g000645	57.0415	1.73738	3.58e-06	0.00110103
Capana12g000385	266.001	1.18819	3.63e-06	0.00110103
Capana03g001244	14.4859	3.39184	3.74e-06	0.00111677
Capana01g003444	139.545	1.26652	4.01e-06	0.00113506
Capana03g003626	48.2298	-1.81859	3.92e-06	0.00113506
Capana05g000498	121.11	1.98356	4.01e-06	0.00113506
Capana00g003322	17.7188	2.81585	3.89e-06	0.00113506
Capana01g000691	110.161	1.59872	4.38e-06	0.00116995
Capana01g001421	39.0185	2.29618	4.25e-06	0.00116995
Capana05g001781	617.206	1.7416	4.42e-06	0.00116995
Capana07g002110	84.2165	-1.47322	4.32e-06	0.00116995
Capana00g000695	99.414	2.3935	4.23e-06	0.00116995
Capana06g000220	133.652	1.8589	5.35e-06	0.00139914
Capana04g001258	481.734	1.68275	5.56e-06	0.0014376
Capana02g000090	44.9236	-2.23871	5.84e-06	0.00149036
Capana11g000057	38.751	3.00271	6.28e-06	0.00158265
Capana05g000791	339.182	2.60062	6.51e-06	0.00158343
Capana09g001847	12.3415	5.4344	6.46e-06	0.00158343
Capana00g000376	806.09	-1.96668	6.45e-06	0.00158343
Capana11g001913	38.8544	-1.72202	6.95e-06	0.00167211
Capana07g000272	150.558	1.75573	8.17e-06	0.00193378
Capana12g000579	75.3776	-3.1967	8.22e-06	0.00193378
Capana01g001085	43.5781	2.66992	9.46e-06	0.00212978
Capana01g002809	70.4158	2.44043	9.41e-06	0.00212978
Capana04g002814	72.3789	-1.50493	9.28e-06	0.00212978
Capana12g001843	15.882	-4.14145	9.37e-06	0.00212978
Capana10g001938	77.6476	1.35118	9.68e-06	0.00215633
Capana06g000653	22.6472	-2.5448	1.02e-05	0.00225024
Capana08g002186	26.2928	2.06362	1.11e-05	0.00242311
Capana04g002257	14.5037	2.76651	1.26e-05	0.00271472
Capana03g001302	68.4703	-2.08037	1.27e-05	0.00272294
Capana03g002526	135.373	1.32402	1.35e-05	0.00284965
Capana03g001861	1313.66	-1.28886	1.38e-05	0.00287847
Capana00g001836	1077.59	2.27486	1.41e-05	0.00292708
Capana11g000203	668.318	1.85536	1.47e-05	0.00300963
Capana03g004102	106.447	1.77126	1.63e-05	0.0033073
Capana05g000300	28.7645	1.88823	1.74e-05	0.0034249
Capana06g000538	212.394	1.52331	1.75e-05	0.0034249
Capana12g001938	14.7674	2.76162	1.71e-05	0.0034249
Capana12g002257	2261.78	1.19676	1.75e-05	0.0034249
Capana08g000656	563.589	-1.16984	1.85e-05	0.00358171
Capana03g003391	24.7487	1.96445	1.95e-05	0.00374845
Capana08g001515	82.9572	1.72111	2.06e-05	0.00391516
Capana00g001708	6.43131	6.12091	2.1e-05	0.00396211
Capana07g002105	16.0713	4.95235	2.13e-05	0.0039891
Capana02g001786	197.449	1.70673	2.31e-05	0.00424725
Capana08g001156	3768.41	1.53581	2.29e-05	0.00424725
Capana03g003879	71.9284	1.2806	2.36e-05	0.00425103
Capana05g000323	111.384	-1.42856	2.38e-05	0.00425103
Capana09g001785	95.6815	1.20881	2.35e-05	0.00425103
Capana01g002290	79.6208	2.40232	2.42e-05	0.00425129
Capana00g004199	538.701	1.43878	2.4e-05	0.00425129
Capana12g000409	12.3448	3.07033	2.46e-05	0.00429181
Capana08g001179	21.4977	-2.54286	2.49e-05	0.00431321
Capana04g000808	5163.96	1.37826	2.55e-05	0.00437584
Capana00g001942	1967.58	2.157	2.62e-05	0.00445053
Capana06g002498	204.073	1.42722	2.64e-05	0.00446223
Capana03g004445	58.6121	2.9712	2.73e-05	0.00453827
Capana10g000725	21.2531	2.33933	2.72e-05	0.00453827
Capana01g000533	56.3374	1.61609	2.85e-05	0.00466404
Capana01g001370	157.3	1.45476	2.85e-05	0.00466404
Capana10g001617	272.797	1.14302	2.97e-05	0.00481804
Capana08g001464	109.83	-1.42323	3.08e-05	0.00496477
Capana00g000683	25.7844	2.32311	3.31e-05	0.00528051
Capana04g000968	20.11	2.12218	3.45e-05	0.00546621
Capana07g002237	9.19615	4.8845	3.65e-05	0.00574366
Capana03g003590	509.807	-1.20838	3.69e-05	0.00576755
Capana01g002420	132.489	-1.47072	3.81e-05	0.00589986
Capana09g001895	21.6217	2.18307	3.88e-05	0.00597069
Capana03g000292	11.5013	-2.98609	3.91e-05	0.00597806
Capana01g002906	20.2013	2.11353	4.05e-05	0.00609632
Capana03g001064	258.004	1.43547	4.05e-05	0.00609632
Capana03g002784	61.9622	1.62293	4.2e-05	0.00628198
Capana05g000183	758.833	2.44378	4.45e-05	0.00660004
Capana12g002880	29.3984	1.83048	4.79e-05	0.00706356
Capana00g003499	367.258	-1.13979	4.85e-05	0.00707942
Capana03g002021	123.243	-2.35811	4.96e-05	0.00716449
Capana03g001489	10.5803	4.33505	5.08e-05	0.00728748
Capana00g001133	12.9274	-2.81871	5.16e-05	0.00734573
Capana08g001238	289.905	1.03302	5.46e-05	0.0077182
Capana00g002295	29.731	3.91795	5.57e-05	0.00781984
Capana08g001495	823.29	1.1121	5.79e-05	0.00807738
Capana00g004252	784.684	-1.14388	5.87e-05	0.00814005
Capana03g001584	354.106	-1.13743	6.04e-05	0.00831208
Capana03g000476	54.9154	1.46103	6.13e-05	0.00838808
Capana02g003247	704.131	-1.13692	6.42e-05	0.0087137
Capana12g001272	48.9755	-2.51441	6.45e-05	0.0087137
Capana03g000440	29.1992	2.5822	6.66e-05	0.00893049
Capana08g000946	1386.75	-1.11413	6.73e-05	0.00897599
Capana01g001167	13.223	-2.73243	7.02e-05	0.00923965
Capana00g001142	145.651	2.56862	7.08e-05	0.00925622
Capana03g001097	61.475	1.8331	7.13e-05	0.00927102
Capana04g000112	31.1628	2.54168	7.25e-05	0.00935843
Capana06g001805	37.1238	1.88889	7.29e-05	0.00935843
Capana01g001512	193.31	-2.01858	7.78e-05	0.00992885

## Sheet: Sheet3
Table S3 GO enrichment analysis of the DEGs
Class	GO_Name	GO_ID	GO_Level	P_value	EnrichmentScore	HitsGenesCountsInSelectedSet	HitsGenesCountsInBackground	AllGenesCountsInSelectedSet	AllGenesCountsInBackground	GenesOfSelectedSetInGOterm
Molecular function	zeatin O-beta-D-xylosyltransferase activity	GO:0050404	8	1.93e-05	15.1911	5	54	126	20672	Capana11g000203,Capana05g000784,Capana00g001836,Capana05g000791,Capana05g000498,
Molecular function	ion transmembrane transporter activity, phosphorylative mechanism	GO:0015662	8	0.000214	9.21705	5	89	126	20672	Capana03g004622,Capana03g004625,Capana08g001252,Capana08g000329,Capana08g001179,
Molecular function	ATPase-coupled cation transmembrane transporter activity	GO:0019829	8	0.000671	7.19577	5	114	126	20672	Capana03g004622,Capana03g004625,Capana08g001252,Capana08g000329,Capana08g001179,
Molecular function	UDP-xylosyltransferase activity	GO:0035252	7	0.000815	6.89342	5	119	126	20672	Capana11g000203,Capana05g000784,Capana00g001836,Capana05g000791,Capana05g000498,
Molecular function	hydrolase activity, acting on glycosyl bonds	GO:0016798	4	0.000928	3.07969	11	586	126	20672	Capana01g002420,Capana12g000385,Capana03g001860,Capana03g001861,Capana10g002008,Capana05g000323,Capana02g002479,Capana02g002478,Capana02g002477,Capana12g001168,Capana12g001167,
Molecular function	transferase activity, transferring pentosyl groups	GO:0016763	5	0.00125909	5.04811	6	195	126	20672	Capana11g000203,Capana10g001978,Capana05g000784,Capana00g001836,Capana05g000791,Capana05g000498,
Molecular function	enzyme inhibitor activity	GO:0004857	4	0.00279103	3.74086	7	307	126	20672	Capana03g004445,Capana03g004449,Capana06g000844,Capana03g001486,Capana03g001489,Capana01g001370,Capana03g002526,
Molecular function	oxidoreductase activity, acting on the aldehyde or oxo group of donors	GO:0016903	4	0.00370127	4.88284	5	168	126	20672	Capana02g001101,Capana03g000476,Capana09g001895,Capana00g001708,Capana01g002290,
Molecular function	hydrolase activity, hydrolyzing O-glycosyl compounds	GO:0004553	5	0.00417194	2.88393	9	512	126	20672	Capana01g002420,Capana12g000385,Capana03g001860,Capana03g001861,Capana10g002008,Capana05g000323,Capana02g002479,Capana02g002478,Capana02g002477,
Molecular function	dioxygenase activity	GO:0051213	4	0.00449998	3.42819	7	335	126	20672	Capana01g000365,Capana02g001101,Capana01g003855,Capana01g002809,Capana00g001942,Capana03g001097,Capana10g001938,
Molecular function	active ion transmembrane transporter activity	GO:0022853	5	0.0054028	2.7703	9	533	126	20672	Capana03g001064,Capana03g003626,Capana08g000656,Capana03g003590,Capana03g004622,Capana03g004625,Capana08g001252,Capana08g000329,Capana08g001179,
Molecular function	oxidoreductase activity	GO:0016491	3	0.0062201	1.637	27	2706	126	20672	Capana03g003879,Capana01g000365,Capana01g001167,Capana02g001101,Capana03g000476,Capana12g002455,Capana05g001963,Capana02g002763,Capana01g003855,Capana01g002809,Capana12g000579,Capana01g000691,Capana08g002186,Capana07g002110,Capana02g003208,Capana00g001942,Capana09g001895,Capana03g003391,Capana00g001708,Capana03g001097,Capana02g002285,Capana05g000300,Capana12g002421,Capana10g001938,Capana01g002290…
Molecular function	UDP-glucosyltransferase activity	GO:0035251	7	0.00632249	3.21693	7	357	126	20672	Capana12g000272,Capana11g000203,Capana10g001978,Capana05g000784,Capana00g001836,Capana05g000791,Capana05g000498,
Molecular function	transferase activity, transferring alkyl or aryl (other than methyl) groups	GO:0016765	4	0.0073567	4.14302	5	198	126	20672	Capana08g001515,Capana00g004199,Capana09g001764,Capana02g002285,Capana09g001762,
Molecular function	glucosyltransferase activity	GO:0046527	6	0.0106959	2.90745	7	395	126	20672	Capana12g000272,Capana11g000203,Capana10g001978,Capana05g000784,Capana00g001836,Capana05g000791,Capana05g000498,
Molecular function	carboxylic acid binding	GO:0031406	5	0.0109025	3.2381	6	304	126	20672	Capana01g000365,Capana03g004445,Capana03g004449,Capana02g001101,Capana00g001942,Capana10g001938,
Molecular function	organic acid binding	GO:0043177	4	0.011744	3.1857	6	309	126	20672	Capana01g000365,Capana03g004445,Capana03g004449,Capana02g001101,Capana00g001942,Capana10g001938,
Molecular function	cation transmembrane transporter activity	GO:0008324	5	0.0133258	1.9989	13	1067	126	20672	Capana06g002664,Capana03g001064,Capana00g000376,Capana08g000656,Capana03g003590,Capana03g004622,Capana03g004625,Capana08g001252,Capana12g001952,Capana08g000329,Capana00g001142,Capana12g000137,Capana08g001179,
Molecular function	transmembrane transporter activity	GO:0022857	3	0.0135075	1.69225	20	1939	126	20672	Capana06g002664,Capana03g001064,Capana03g003626,Capana06g000538,Capana00g000376,Capana08g000656,Capana03g003590,Capana08g000946,Capana03g004622,Capana03g004625,Capana08g001252,Capana12g001952,Capana08g000329,Capana03g003556,Capana00g001142,Capana03g001244,Capana03g002183,Capana12g000137,Capana04g002814,Capana08g001179,
Molecular function	oxidoreductase activity, acting on paired donors, with incorporation or reduction of molecular oxygen	GO:0016705	4	0.0194499	2.13069	10	770	126	20672	Capana01g000365,Capana02g001101,Capana01g002809,Capana01g000691,Capana08g002186,Capana07g002110,Capana03g003391,Capana05g000300,Capana12g002421,Capana10g001938,
Molecular function	transporter activity	GO:0005215	2	0.0220572	1.61004	20	2038	126	20672	Capana06g002664,Capana03g001064,Capana03g003626,Capana06g000538,Capana00g000376,Capana08g000656,Capana03g003590,Capana08g000946,Capana03g004622,Capana03g004625,Capana08g001252,Capana12g001952,Capana08g000329,Capana03g003556,Capana00g001142,Capana03g001244,Capana03g002183,Capana12g000137,Capana04g002814,Capana08g001179,
Molecular function	monooxygenase activity	GO:0004497	4	0.0246417	2.28262	8	575	126	20672	Capana02g001101,Capana05g001963,Capana01g000691,Capana08g002186,Capana07g002110,Capana03g003391,Capana05g000300,Capana12g002421,
Molecular function	oxidoreductase activity, acting on paired donors, with incorporation or reduction of molecular oxygen, NAD(P)H as one donor, and incorporation of one atom of oxygen	GO:0016709	5	0.0300361	2.35337	7	488	126	20672	Capana02g001101,Capana01g000691,Capana08g002186,Capana07g002110,Capana03g003391,Capana05g000300,Capana12g002421,
Molecular function	amide binding	GO:0033218	3	0.0419245	2.63768	5	311	126	20672	Capana03g004449,Capana00g001068,Capana09g000232,Capana02g002285,Capana09g001762,
Molecular function	active transmembrane transporter activity	GO:0022804	4	0.043509	1.79393	11	1006	126	20672	Capana03g001064,Capana03g003626,Capana08g000656,Capana03g003590,Capana08g000946,Capana03g004622,Capana03g004625,Capana08g001252,Capana08g000329,Capana03g002183,Capana08g001179,
Cellular component	plant-type vacuole	GO:0000325	7	0.00112598	3.22576	10	556	125	22419	Capana06g000538,Capana03g001294,Capana03g004622,Capana03g004625,Capana03g001584,Capana08g001495,Capana08g001252,Capana12g001952,Capana02g001786,Capana02g002285,
Cellular component	extracellular region	GO:0005576	3	0.00139466	1.66657	34	3659	125	22419	Capana01g002420,Capana12g000385,Capana00g001068,Capana06g000653,Capana09g001847,Capana12g002455,Capana03g001294,Capana03g002021,Capana02g003577,Capana12g000579,Capana03g001584,Capana03g001860,Capana03g001861,Capana06g002498,Capana08g001495,Capana10g002008,Capana05g000323,Capana07g002105,Capana09g001785,Capana07g000176,Capana02g002479,Capana00g003322,Capana02g002478,Capana02g001786,Capana02g002477…
Cellular component	plant-type vacuole membrane	GO:0009705	7	0.00172527	3.62327	8	396	125	22419	Capana06g000538,Capana03g004622,Capana03g004625,Capana03g001584,Capana08g001495,Capana08g001252,Capana12g001952,Capana02g002285,
Cellular component	apoplast	GO:0048046	4	0.00232088	2.28765	15	1176	125	22419	Capana01g002420,Capana09g001847,Capana12g002455,Capana12g000579,Capana03g001860,Capana03g001861,Capana06g002498,Capana10g002008,Capana05g000323,Capana07g002105,Capana09g001785,Capana03g001489,Capana01g001370,Capana03g002526,Capana02g002285,
Cellular component	vacuole	GO:0005773	6	0.00431301	1.5885	32	3613	125	22419	Capana06g002664,Capana08g001464,Capana03g003626,Capana06g000538,Capana00g000376,Capana09g001847,Capana03g001294,Capana08g000946,Capana03g004622,Capana03g004625,Capana12g000579,Capana03g001584,Capana03g001860,Capana03g001861,Capana06g002498,Capana08g001495,Capana08g001252,Capana12g001952,Capana05g000323,Capana07g002105,Capana07g000176,Capana02g002478,Capana02g001786,Capana02g002477,Capana00g004252…
Cellular component	vacuolar membrane	GO:0005774	6	0.0224073	1.63282	19	2087	125	22419	Capana03g003626,Capana06g000538,Capana00g000376,Capana08g000946,Capana03g004622,Capana03g004625,Capana12g000579,Capana03g001584,Capana03g001860,Capana03g001861,Capana06g002498,Capana08g001495,Capana08g001252,Capana12g001952,Capana07g002105,Capana00g004252,Capana03g002183,Capana02g002285,Capana08g001179,
Cellular component	plant-type cell wall	GO:0009505	5	0.0309079	1.97307	10	909	125	22419	Capana12g000385,Capana03g001294,Capana12g000579,Capana03g001860,Capana03g001861,Capana05g000323,Capana07g002105,Capana00g003322,Capana01g000714,Capana03g002526,
Cellular component	cell wall	GO:0005618	4	0.0358813	1.57326	18	2052	125	22419	Capana12g000385,Capana00g001068,Capana09g001847,Capana03g001294,Capana12g000579,Capana03g001860,Capana03g001861,Capana06g002498,Capana10g002008,Capana05g000323,Capana07g002105,Capana09g001785,Capana00g003322,Capana02g001786,Capana01g000714,Capana03g001489,Capana03g002526,Capana02g002285,
Biological process	pigment biosynthetic process	GO:0046148	4	4.13e-08	4.50445	19	727	127	21889	Capana01g000365,Capana01g001167,Capana03g000476,Capana12g000272,Capana02g002763,Capana11g000203,Capana10g001978,Capana09g000232,Capana00g004199,Capana03g001584,Capana02g003208,Capana00g001708,Capana02g002285,Capana05g000784,Capana00g001836,Capana05g000791,Capana10g001938,Capana01g002290,Capana05g000498,
Biological process	flavonoid biosynthetic process	GO:0009813	5	1.54e-06	4.15312	16	664	127	21889	Capana01g000365,Capana03g004445,Capana02g001101,Capana03g000476,Capana12g000830,Capana12g000272,Capana02g002763,Capana11g000203,Capana08g000946,Capana10g001978,Capana09g000232,Capana03g002183,Capana02g002285,Capana00g001836,Capana10g001938,Capana01g002290,
Biological process	secondary metabolic process	GO:0019748	3	9.57e-06	2.65161	24	1560	127	21889	Capana04g000645,Capana01g000365,Capana03g000476,Capana12g000830,Capana12g000272,Capana11g000203,Capana00g003499,Capana10g001978,Capana08g001515,Capana09g000232,Capana12g000579,Capana11g001924,Capana01g000691,Capana03g001584,Capana09g001764,Capana09g001895,Capana03g003391,Capana08g001156,Capana10g000326,Capana02g002285,Capana05g000300,Capana09g001762,Capana02g003021,Capana01g002290,
Biological process	regulation of vegetative meristem growth	GO:0010083	7	1.39e-05	16.2598	5	53	127	21889	Capana11g000203,Capana05g000784,Capana00g001836,Capana05g000791,Capana05g000498,
Biological process	vegetative meristem growth	GO:0010448	5	1.53e-05	15.9587	5	54	127	21889	Capana11g000203,Capana05g000784,Capana00g001836,Capana05g000791,Capana05g000498,
Biological process	anthocyanin-containing compound biosynthetic process	GO:0009718	6	4.86e-05	4.78762	10	360	127	21889	Capana01g000365,Capana03g000476,Capana12g000272,Capana02g002763,Capana11g000203,Capana10g001978,Capana09g000232,Capana00g001836,Capana10g001938,Capana01g002290,
Biological process	phenylpropanoid metabolic process	GO:0009698	5	5.33e-05	3.28086	15	788	127	21889	Capana01g000365,Capana03g000476,Capana12g000830,Capana12g000272,Capana11g000203,Capana00g003499,Capana10g001978,Capana09g000232,Capana12g000579,Capana11g001924,Capana09g001895,Capana03g003391,Capana10g000326,Capana05g000300,Capana01g002290,
Biological process	cell wall macromolecule catabolic process	GO:0016998	7	7.21e-05	8.61772	6	120	127	21889	Capana01g002420,Capana03g001860,Capana03g001861,Capana02g002479,Capana02g002478,Capana02g002477,
Biological process	regulation of developmental vegetative growth	GO:1905613	6	0.00013	10.2592	5	84	127	21889	Capana11g000203,Capana05g000784,Capana00g001836,Capana05g000791,Capana05g000498,
Biological process	regulation of cytokinin-activated signaling pathway	GO:0080036	7	0.000137	10.1385	5	85	127	21889	Capana11g000203,Capana05g000784,Capana00g001836,Capana05g000791,Capana05g000498,
Biological process	polysaccharide catabolic process	GO:0000272	6	0.00017	4.11347	10	419	127	21889	Capana01g002420,Capana12g000385,Capana02g003577,Capana09g000232,Capana03g001860,Capana03g001861,Capana02g002479,Capana02g002478,Capana02g002477,Capana03g002526,
Biological process	response to cytokinin	GO:0009735	6	0.000229	3.96217	10	435	127	21889	Capana11g000203,Capana08g001515,Capana02g001786,Capana09g001764,Capana08g001156,Capana05g000784,Capana00g001836,Capana09g001762,Capana05g000791,Capana05g000498,
Biological process	phenylpropanoid biosynthetic process	GO:0009699	6	0.000345	3.24177	12	638	127	21889	Capana01g000365,Capana03g000476,Capana12g000830,Capana11g000203,Capana00g003499,Capana09g000232,Capana11g001924,Capana09g001895,Capana03g003391,Capana10g000326,Capana05g000300,Capana01g002290,
Biological process	developmental vegetative growth	GO:0080186	4	0.000353	8.28627	5	104	127	21889	Capana11g000203,Capana05g000784,Capana00g001836,Capana05g000791,Capana05g000498,
Biological process	response to nematode	GO:0009624	6	0.000382	3.71453	10	464	127	21889	Capana03g003626,Capana08g000656,Capana02g003577,Capana08g000946,Capana03g004622,Capana03g004625,Capana08g001252,Capana03g002183,Capana03g002635,Capana04g002814,
Biological process	flower morphogenesis	GO:0048439	5	0.000386	8.12992	5	106	127	21889	Capana11g000203,Capana05g000784,Capana00g001836,Capana05g000791,Capana05g000498,
Biological process	regulation of tetrapyrrole biosynthetic process	GO:1901463	7	0.000496	7.69439	5	112	127	21889	Capana11g000203,Capana05g000784,Capana00g001836,Capana05g000791,Capana05g000498,
Biological process	cytokinin metabolic process	GO:0009690	7	0.000517	7.6263	5	113	127	21889	Capana11g000203,Capana05g000784,Capana00g001836,Capana05g000791,Capana05g000498,
Biological process	chlorophyll biosynthetic process	GO:0015995	8	0.000705	5.65096	6	183	127	21889	Capana11g000203,Capana00g001708,Capana05g000784,Capana00g001836,Capana05g000791,Capana05g000498,
Biological process	regulation of chlorophyll metabolic process	GO:0090056	7	0.00104396	6.52857	5	132	127	21889	Capana11g000203,Capana05g000784,Capana00g001836,Capana05g000791,Capana05g000498,
Biological process	porphyrin-containing compound biosynthetic process	GO:0006779	7	0.00133202	4.99578	6	207	127	21889	Capana11g000203,Capana00g001708,Capana05g000784,Capana00g001836,Capana05g000791,Capana05g000498,
Biological process	tetrapyrrole biosynthetic process	GO:0033014	6	0.00139896	4.94797	6	209	127	21889	Capana11g000203,Capana00g001708,Capana05g000784,Capana00g001836,Capana05g000791,Capana05g000498,
Biological process	toxin metabolic process	GO:0009404	4	0.00181422	4.70057	6	220	127	21889	Capana08g001515,Capana09g001764,Capana10g000326,Capana02g002285,Capana09g001762,Capana02g003021,
Biological process	regulation of meristem growth	GO:0010075	6	0.0020769	4.57578	6	226	127	21889	Capana11g000203,Capana09g000232,Capana05g000784,Capana00g001836,Capana05g000791,Capana05g000498,
Biological process	response to stimulus	GO:0050896	2	0.00221159	1.18133	99	14444	127	21889	Capana02g003359,Capana04g000645,Capana03g003879,Capana01g002420,Capana01g000365,Capana03g004445,Capana06g002664,Capana03g004449,Capana08g001464,Capana03g001064,Capana04g000808,Capana03g003626,Capana04g000658,Capana02g001101,Capana06g000538,Capana03g000476,Capana02g003247,Capana12g000830,Capana06g000653,Capana09g001847,Capana08g000656,Capana12g000272,Capana12g002455,Capana05g001963,Capana03g001294…
Biological process	defense response	GO:0006952	4	0.00254524	1.4546	47	5569	127	21889	Capana04g000645,Capana03g004445,Capana06g002664,Capana03g004449,Capana02g001101,Capana03g000476,Capana02g003247,Capana09g001847,Capana03g001294,Capana08g001515,Capana03g004622,Capana03g004625,Capana09g000232,Capana12g001938,Capana10g001105,Capana03g001860,Capana03g001861,Capana06g002498,Capana12g002081,Capana08g001252,Capana12g001952,Capana10g002008,Capana12g002880,Capana05g000323,Capana09g001785…
Biological process	carbohydrate catabolic process	GO:0016052	5	0.00256633	2.70843	11	700	127	21889	Capana01g002420,Capana12g000385,Capana02g003577,Capana09g000232,Capana03g001860,Capana03g001861,Capana10g002008,Capana02g002479,Capana02g002478,Capana02g002477,Capana03g002526,
Biological process	terpene metabolic process	GO:0042214	7	0.00285443	5.1914	5	166	127	21889	Capana03g004102,Capana00g004199,Capana08g002186,Capana12g001843,Capana03g003391,
Biological process	alkaloid biosynthetic process	GO:0009821	6	0.00324193	5.0396	5	171	127	21889	Capana03g001639,Capana11g001924,Capana03g003391,Capana10g000326,Capana10g001938,
Biological process	porphyrin-containing compound metabolic process	GO:0006778	6	0.00391768	4.02384	6	257	127	21889	Capana11g000203,Capana00g001708,Capana05g000784,Capana00g001836,Capana05g000791,Capana05g000498,
Biological process	detoxification	GO:0098754	2	0.00515117	3.80193	6	272	127	21889	Capana01g002420,Capana08g001515,Capana09g001764,Capana02g002285,Capana09g001762,Capana06g001805,
Biological process	pollen development	GO:0009555	6	0.00524305	2.09677	15	1233	127	21889	Capana06g002664,Capana12g000385,Capana03g003626,Capana04g000658,Capana03g000476,Capana03g001294,Capana03g004622,Capana03g004625,Capana12g001938,Capana08g001252,Capana03g003556,Capana09g001895,Capana01g002290,Capana03g000572,Capana08g001179,
Biological process	cellular catabolic process	GO:0044248	4	0.00650441	1.53307	33	3710	127	21889	Capana02g003359,Capana01g002420,Capana12g000385,Capana02g001101,Capana02g003247,Capana03g001294,Capana02g003577,Capana11g000203,Capana00g003499,Capana08g001515,Capana09g000232,Capana01g002809,Capana12g000579,Capana01g000691,Capana03g001584,Capana03g001860,Capana03g001861,Capana10g002008,Capana07g002110,Capana07g000176,Capana02g002479,Capana02g002478,Capana12g001843,Capana02g001786,Capana02g002477…
Biological process	meristem growth	GO:0035266	4	0.00744642	3.51744	6	294	127	21889	Capana11g000203,Capana09g000232,Capana05g000784,Capana00g001836,Capana05g000791,Capana05g000498,
Biological process	hormone-mediated signaling pathway	GO:0009755	6	0.00770319	1.61135	27	2888	127	21889	Capana04g000645,Capana03g004445,Capana03g004449,Capana08g001464,Capana04g000808,Capana04g000658,Capana02g001101,Capana02g003247,Capana12g000830,Capana06g000653,Capana12g000272,Capana11g000203,Capana08g001515,Capana08g001238,Capana12g002081,Capana12g001952,Capana07g000176,Capana09g001764,Capana02g002285,Capana05g000784,Capana00g001836,Capana09g001762,Capana05g000791,Capana02g003021,Capana10g001938…
Biological process	cytokinin-activated signaling pathway	GO:0009736	7	0.0082774	4.02697	5	214	127	21889	Capana11g000203,Capana05g000784,Capana00g001836,Capana05g000791,Capana05g000498,
Biological process	response to biotic stimulus	GO:0009607	3	0.00919607	1.38792	44	5464	127	21889	Capana04g000645,Capana03g004445,Capana03g004449,Capana03g003626,Capana02g001101,Capana02g003247,Capana09g001847,Capana08g000656,Capana03g001294,Capana02g003577,Capana08g000946,Capana03g004102,Capana08g001515,Capana03g004622,Capana03g004625,Capana09g000232,Capana10g001105,Capana01g000691,Capana03g001860,Capana03g001861,Capana06g002498,Capana08g002186,Capana08g001252,Capana10g002008,Capana12g002880…
Biological process	isoprenoid biosynthetic process	GO:0008299	7	0.0102089	2.24367	11	845	127	21889	Capana04g000645,Capana02g001101,Capana03g004102,Capana01g002809,Capana00g004199,Capana08g002186,Capana07g002110,Capana12g001843,Capana03g003391,Capana00g001836,Capana05g000791,
Biological process	hormone metabolic process	GO:0042445	5	0.0113215	2.04249	13	1097	127	21889	Capana02g001101,Capana12g000830,Capana11g000203,Capana01g002809,Capana12g001938,Capana12g001952,Capana00g001942,Capana08g001156,Capana05g000784,Capana05g000300,Capana00g001836,Capana05g000791,Capana05g000498,
Biological process	cellular response to cytokinin stimulus	GO:0071368	7	0.0118633	3.68278	5	234	127	21889	Capana11g000203,Capana05g000784,Capana00g001836,Capana05g000791,Capana05g000498,
Biological process	alkaloid metabolic process	GO:0009820	5	0.0123866	2.82548	7	427	127	21889	Capana12g000830,Capana03g001639,Capana11g001924,Capana07g002110,Capana03g003391,Capana10g000326,Capana10g001938,
Biological process	fruit ripening	GO:0009835	5	0.013117	3.59072	5	240	127	21889	Capana03g004445,Capana12g000385,Capana02g001101,Capana12g000272,Capana00g001942,
Biological process	terpenoid biosynthetic process	GO:0016114	8	0.0149096	2.22393	10	775	127	21889	Capana04g000645,Capana02g001101,Capana03g004102,Capana01g002809,Capana00g004199,Capana07g002110,Capana12g001843,Capana03g003391,Capana00g001836,Capana05g000791,
Biological process	cellular hormone metabolic process	GO:0034754	6	0.0158873	3.41973	5	252	127	21889	Capana11g000203,Capana05g000784,Capana00g001836,Capana05g000791,Capana05g000498,
Biological process	cellular response to hormone stimulus	GO:0032870	6	0.0170666	1.47018	30	3517	127	21889	Capana04g000645,Capana03g004445,Capana03g004449,Capana08g001464,Capana04g000808,Capana04g000658,Capana02g001101,Capana02g003247,Capana12g000830,Capana06g000653,Capana12g000272,Capana11g000203,Capana08g001515,Capana08g001238,Capana12g002081,Capana12g001952,Capana03g003556,Capana07g000176,Capana00g004252,Capana09g001764,Capana02g002285,Capana05g000784,Capana00g001836,Capana09g001762,Capana05g000791…
Biological process	gametophyte development	GO:0048229	5	0.0171678	1.78374	16	1546	127	21889	Capana06g002664,Capana12g000385,Capana03g003626,Capana04g000658,Capana03g000476,Capana03g001294,Capana03g004622,Capana03g004625,Capana09g000232,Capana12g001938,Capana08g001252,Capana03g003556,Capana09g001895,Capana01g002290,Capana03g000572,Capana08g001179,
Biological process	response to karrikin	GO:0080167	4	0.0175005	2.4361	8	566	127	21889	Capana03g001064,Capana03g003626,Capana06g000538,Capana10g001978,Capana10g002008,Capana03g002183,Capana02g002285,Capana10g001938,
Biological process	response to cold	GO:0009409	5	0.0191226	1.80287	15	1434	127	21889	Capana04g000645,Capana03g003879,Capana08g001464,Capana04g000658,Capana03g000476,Capana03g004622,Capana03g004625,Capana12g001938,Capana08g001252,Capana09g001785,Capana00g001142,Capana02g002285,Capana01g002290,Capana03g000572,Capana09g000022,
Biological process	regulation of cofactor metabolic process	GO:0051193	6	0.019867	3.22761	5	267	127	21889	Capana11g000203,Capana05g000784,Capana00g001836,Capana05g000791,Capana05g000498,
Biological process	auxin-activated signaling pathway	GO:0009734	7	0.0201198	2.37321	8	581	127	21889	Capana04g000808,Capana08g001515,Capana08g001238,Capana12g001952,Capana09g001764,Capana02g002285,Capana09g001762,Capana02g003021,
Biological process	isoprenoid metabolic process	GO:0006720	6	0.0205207	2.02337	11	937	127	21889	Capana04g000645,Capana02g001101,Capana03g004102,Capana01g002809,Capana00g004199,Capana08g002186,Capana07g002110,Capana12g001843,Capana03g003391,Capana00g001836,Capana05g000791,
Biological process	cell wall macromolecule metabolic process	GO:0044036	6	0.0211648	2.53462	7	476	127	21889	Capana01g002420,Capana12g000830,Capana03g001860,Capana03g001861,Capana02g002479,Capana02g002478,Capana02g002477,
Biological process	anion homeostasis	GO:0055081	7	0.0251104	3.03441	5	284	127	21889	Capana03g001064,Capana04g000658,Capana03g004622,Capana03g004625,Capana08g001252,
Biological process	lipid biosynthetic process	GO:0008610	5	0.0263997	1.63111	18	1902	127	21889	Capana02g003359,Capana04g000645,Capana02g001101,Capana12g000830,Capana03g004102,Capana01g003855,Capana01g002809,Capana12g001938,Capana00g004199,Capana08g002186,Capana07g002110,Capana12g001843,Capana09g001895,Capana03g003391,Capana05g000300,Capana00g001836,Capana05g000791,Capana03g000572,
Biological process	fruit development	GO:0010154	5	0.0278763	1.4944	24	2768	127	21889	Capana01g002420,Capana03g004445,Capana12g000385,Capana03g001064,Capana03g003626,Capana04g000658,Capana02g001101,Capana03g000476,Capana12g000272,Capana11g000203,Capana09g000232,Capana00g004199,Capana03g001860,Capana03g001861,Capana12g001952,Capana03g003556,Capana03g000292,Capana00g001942,Capana05g000784,Capana00g001836,Capana05g000791,Capana01g002290,Capana12g000137,Capana05g000498,
Biological process	catabolic process	GO:0009056	3	0.0284451	1.36325	35	4425	127	21889	Capana02g003359,Capana01g002420,Capana12g000385,Capana08g001464,Capana02g001101,Capana02g003247,Capana03g001294,Capana03g002021,Capana02g003577,Capana11g000203,Capana00g003499,Capana08g001515,Capana09g000232,Capana01g002809,Capana12g000579,Capana01g000691,Capana03g001584,Capana03g001860,Capana03g001861,Capana10g002008,Capana07g002110,Capana07g000176,Capana02g002479,Capana02g002478,Capana12g001843…
Biological process	negative regulation of growth	GO:0045926	5	0.0293015	2.91139	5	296	127	21889	Capana11g000203,Capana05g000784,Capana00g001836,Capana05g000791,Capana05g000498,
Biological process	aging	GO:0007568	3	0.0296097	1.79249	13	1250	127	21889	Capana03g004445,Capana12g000385,Capana02g001101,Capana12g000272,Capana08g001238,Capana03g001584,Capana03g003556,Capana09g001785,Capana02g001786,Capana00g001942,Capana00g001836,Capana10g001938,Capana03g002635,
Biological process	terpenoid metabolic process	GO:0006721	7	0.0298055	1.98565	10	868	127	21889	Capana04g000645,Capana02g001101,Capana03g004102,Capana01g002809,Capana00g004199,Capana07g002110,Capana12g001843,Capana03g003391,Capana00g001836,Capana05g000791,
Biological process	response to salicylic acid	GO:0009751	6	0.0364303	1.84785	11	1026	127	21889	Capana02g001101,Capana09g001847,Capana12g000272,Capana08g001515,Capana08g002186,Capana03g003556,Capana09g001764,Capana08g001156,Capana09g001762,Capana03g002635,Capana04g002257,
Biological process	root morphogenesis	GO:0010015	5	0.0387246	1.77228	12	1167	127	21889	Capana04g000808,Capana11g000203,Capana08g000946,Capana08g001238,Capana09g000232,Capana03g001584,Capana03g000292,Capana03g002183,Capana05g000784,Capana00g001836,Capana05g000791,Capana05g000498,
Biological process	amine metabolic process	GO:0009308	5	0.0388137	2.41618	6	428	127	21889	Capana11g000203,Capana12g001952,Capana05g000784,Capana00g001836,Capana05g000791,Capana05g000498,
Biological process	response to toxic substance	GO:0009636	4	0.0395597	1.82298	11	1040	127	21889	Capana01g002420,Capana12g000272,Capana11g000203,Capana08g001515,Capana08g002186,Capana09g001764,Capana02g002285,Capana09g001762,Capana10g001938,Capana03g002635,Capana06g001805,
Biological process	inorganic anion transport	GO:0015698	7	0.0407258	2.65979	5	324	127	21889	Capana03g001064,Capana06g000538,Capana09g000232,Capana12g001938,Capana03g001244,
Biological process	polysaccharide metabolic process	GO:0005976	5	0.0494161	1.70507	12	1213	127	21889	Capana01g002420,Capana12g000385,Capana12g000830,Capana02g003577,Capana09g000232,Capana03g001860,Capana03g001861,Capana10g002008,Capana02g002479,Capana02g002478,Capana02g002477,Capana03g002526,
Biological process	cellular response to endogenous stimulus	GO:0071495	4	0.0497216	1.34582	30	3842	127	21889	Capana04g000645,Capana03g004445,Capana03g004449,Capana08g001464,Capana04g000808,Capana04g000658,Capana02g001101,Capana02g003247,Capana12g000830,Capana06g000653,Capana12g000272,Capana11g000203,Capana08g001515,Capana08g001238,Capana12g002081,Capana12g001952,Capana03g003556,Capana07g000176,Capana00g004252,Capana09g001764,Capana02g002285,Capana05g000784,Capana00g001836,Capana09g001762,Capana05g000791…

## Sheet: Sheet4
Table S4 DEGs enriched pathways
#Term	Database	ID	Input number	Background number	Enrichment	P-Value	Corrected P-Value	Input
Metabolic pathways	KEGG PATHWAY	cann01100	30	2549	2.10671	6.32623e-07	2.59375e-05	Capana09g001764|Capana02g002479|Capana02g002478|Capana02g002477|Capana12g002455|Capana01g000365|Capana02g003208|Capana10g002008|Capana01g001167|Capana12g000385|Capana02g002763|Capana06g002516|Capana08g002186|Capana02g002285|Capana03g001639|Capana06g001805|Capana00g003499|Capana02g003577|Capana01g002290|Capana06g000220|Capana00g001708|Capana03g001097|Capana08g001515|Capana00g001942|Capana03g001861…
Zeatin biosynthesis	KEGG PATHWAY	cann00908	5	76	11.7763	2.82198e-05	0.000578506	Capana05g000791|Capana11g000203|Capana05g000498|Capana05g000784|Capana00g001836
MAPK signaling pathway - plant	KEGG PATHWAY	cann04016	6	211	5.09005	0.000384776	0.00396197	Capana09g001847|Capana02g002479|Capana08g000329|Capana02g002478|Capana02g002477|Capana02g003359
Amino sugar and nucleotide sugar metabolism	KEGG PATHWAY	cann00520	5	136	6.58088	0.000386534	0.00396197	Capana02g002477|Capana03g001860|Capana03g001861|Capana02g002479|Capana02g002478
Biosynthesis of secondary metabolites	KEGG PATHWAY	cann01110	14	1234	2.03079	0.00111992	0.00918333	Capana02g003208|Capana02g002763|Capana06g002516|Capana01g000365|Capana01g002290|Capana00g003499|Capana00g001708|Capana06g001805|Capana00g004199|Capana03g000476|Capana01g002809|Capana08g002186|Capana00g001942|Capana01g001167
Tyrosine metabolism	KEGG PATHWAY	cann00350	3	57	9.42105	0.00228202	0.0144018	Capana02g003208|Capana06g001805|Capana01g001167
Glutathione metabolism	KEGG PATHWAY	cann00480	4	125	5.728	0.00245885	0.0144018	Capana02g002285|Capana09g001764|Capana09g001762|Capana08g001515
Isoquinoline alkaloid biosynthesis	KEGG PATHWAY	cann00950	2	33	10.8485	0.0101159	0.0460838	Capana02g003208|Capana01g001167
Cutin, suberine and wax biosynthesis	KEGG PATHWAY	cann00073	2	45	7.95556	0.0177672	0.0728455	Capana09g001895|Capana05g001963
Phenylalanine metabolism	KEGG PATHWAY	cann00360	2	54	6.62963	0.0246793	0.0843208	Capana03g001639|Capana00g003499
Flavonoid biosynthesis	KEGG PATHWAY	cann00941	2	54	6.62963	0.0246793	0.0843208	Capana02g002763|Capana01g000365
Plant hormone signal transduction	KEGG PATHWAY	cann04075	4	317	2.25868	0.0515889	0.162704	Capana09g001847|Capana08g001238|Capana02g003021|Capana04g000808
Phenylpropanoid biosynthesis	KEGG PATHWAY	cann00940	3	196	2.7398	0.055971	0.163915	Capana03g000476|Capana00g003499|Capana01g002290
Taurine and hypotaurine metabolism	KEGG PATHWAY	cann00430	1	14	12.7857	0.0630994	0.172472	Capana03g001097
Plant-pathogen interaction	KEGG PATHWAY	cann04626	3	242	2.21901	0.0910451	0.219895	Capana02g003359|Capana09g001847|Capana06g002498
Linoleic acid metabolism	KEGG PATHWAY	cann00591	1	21	8.52381	0.0911758	0.219895	Capana01g003855
Pentose and glucuronate interconversions	KEGG PATHWAY	cann00040	2	134	2.67164	0.117926	0.25553	Capana02g003577|Capana12g000385
Nitrogen metabolism	KEGG PATHWAY	cann00910	1	37	4.83784	0.15225	0.283739	Capana06g000538
alpha-Linolenic acid metabolism	KEGG PATHWAY	cann00592	1	55	3.25455	0.216096	0.348685	Capana06g001805
Alanine, aspartate and glutamate metabolism	KEGG PATHWAY	cann00250	1	57	3.14035	0.222888	0.348685	Capana06g002516
Porphyrin and chlorophyll metabolism	KEGG PATHWAY	cann00860	1	57	3.14035	0.222888	0.348685	Capana00g001708
Fatty acid degradation	KEGG PATHWAY	cann00071	1	58	3.08621	0.226262	0.348685	Capana06g001805
Galactose metabolism	KEGG PATHWAY	cann00052	1	59	3.0339	0.229622	0.348685	Capana10g002008
Terpenoid backbone biosynthesis	KEGG PATHWAY	cann00900	1	67	2.67164	0.255981	0.367392	Capana00g004199
Pyrimidine metabolism	KEGG PATHWAY	cann00240	1	69	2.5942	0.26243	0.367392	Capana06g000220
Fructose and mannose metabolism	KEGG PATHWAY	cann00051	1	71	2.52113	0.268823	0.367392	Capana01g002420
Phosphatidylinositol signaling system	KEGG PATHWAY	cann04070	1	78	2.29487	0.290769	0.384339	Capana02g003359
Carbon fixation in photosynthetic organisms	KEGG PATHWAY	cann00710	1	81	2.20988	0.299972	0.384339	Capana12g002455
Pyruvate metabolism	KEGG PATHWAY	cann00620	1	98	1.82653	0.349928	0.43476	Capana12g002455
Peroxisome	KEGG PATHWAY	cann04146	1	107	1.6729	0.374925	0.452115	Capana09g001895
Cysteine and methionine metabolism	KEGG PATHWAY	cann00270	1	115	1.55652	0.39634	0.464285	Capana00g001942
Glycolysis / Gluconeogenesis	KEGG PATHWAY	cann00010	1	134	1.33582	0.444325	0.506037	Capana06g001805
Starch and sucrose metabolism	KEGG PATHWAY	cann00500	1	157	1.14013	0.497367	0.551137	Capana10g002008
Biosynthesis of amino acids	KEGG PATHWAY	cann01230	1	237	0.755274	0.645605	0.696574	Capana06g002516
Protein processing in endoplasmic reticulum	KEGG PATHWAY	cann04141	1	279	0.641577	0.705098	0.725361	Capana06g002498
Carbon metabolism	KEGG PATHWAY	cann01200	1	281	0.637011	0.707669	0.725361	Capana12g002455
Ribosome	KEGG PATHWAY	cann03010	1	373	0.479893	0.804693	0.804693	Capana00g001133

## Sheet: Sheet5
Table S5 Genetic analysis of the rpf1 mutant
F1					BC1(F1×rpf1)						F2
	Anther color	Flavonoids (mg/g)	Normal pollen percentage (%)			Anther color	Flavonoids (mg/g)	Normal pollen percentage (%)				Anther color	Flavonoids (mg/g)	Normal pollen percentage (%)
1	Purple	7.11±0.24	89.13±2.83		1	Purple	8.21±0.17	88.12±2.08			1	Yellow	3.11±0.96	43.12±1.73
2	Purple	7.33±0.77	90.6±5.89		2	Purple	8.03±0.73	89.59±3.05			2	Yellow	3.82±0.38	42.12±3.59
3	Purple	7.9±0.07	89.84±4.24		3	Yellow	3.65±0.54	44.24±0.83			3	Purple	7.82±0.53	87.69±2.4
4	Purple	7.53±0.68	87.29±3.18		4	Purple	7.78±0.54	87.28±9.29			4	Purple	7.82±0.42	89.84±4.16
5	Purple	7.42±0.74	90.53±8.95		5	Yellow	3.62±0.85	42.23±2.91			5	Yellow	3.13±0.7	49.01±3.75
6	Purple	8.04±0.26	90.82±3.09		6	Yellow	3.19±1.14	42.67±3.16			6	Purple	7.09±0.62	79.34±7.37
7	Purple	8.05±0.21	89.3±7.18		7	Purple	7.98±0.41	81.75±4.38			7	Purple	7.17±1.4	86.49±2.19
8	Purple	7.94±0.02	90.43±3.08		8	Purple	7.72±0.34	82.36±3.84			8	Yellow	3.13±0.13	49.61±4.7
9	Purple	8.04±0.03	87.12±4.26		9	Purple	8.03±0.84	89.56±1.86			9	Purple	8.22±0.18	82.5±3.86
10	Purple	7.11±0.98	85.23±4.26		10	Purple	8.02±1.06	89.56±7.43			10	Purple	8.33±0.3	89.5±6.19
11	Purple	8.06±0.04	85.61±6.52		11	Yellow	3.83±0.11	45.75±3.17			11	Yellow	3.07±0.47	46.59±4.55
12	Purple	8.19±0.06	89.38±6.18		12	Purple	8.04±0.36	81.81±4.44			12	Purple	8.05±1.17	88.78±2.69
13	Purple	8.36±0.81	89.63±1.93		13	Yellow	3.15±0.59	48.06±8.98			13	Purple	8.04±0.74	87.79±7.31
14	Purple	7.7±0.18	89.62±4.73		14	Purple	7.29±1.06	80.29±3.01			14	Purple	8.36±0.77	86.7±2.61
15	Purple	7.91±0.88	85.71±5.23		15	Yellow	3.15±1.04	42.33±4.28			15	Purple	7.16±0.92	89.01±2.74
16	Purple	7.51±0.47	89.09±8.3		16	Yellow	3.64±0.15	49.45±4.69			16	Purple	7.77±0.52	87.1±1.03
17	Purple	7.3±0.03	85.14±4.26		17	Yellow	3.36±0.11	45.24±4.56			17	Yellow	3.17±0.06	48.26±5.61
18	Purple	7.83±0.41	89.75±1.83		18	Yellow	3.8±0.67	44.26±3.06			18	Purple	7.95±1.17	89.59±9.34
19	Purple	8.05±0.38	89.42±3.16		19	Purple	7.67±0.09	87.92±2.7			19	Purple	7.75±1.14	82.67±1.65
20	Purple	7.41±0.91	88.74±1.34		20	Yellow	3.17±0.62	40.56±3.11			20	Purple	8.14±1.13	86.29±1.88
21	Purple	7.49±0.78	82.68±3.62		21	Yellow	3.72±0.81	49.56±1.05			21	Purple	7.33±0.52	88.41±6.57
22	Purple	7.5±1.04	85.72±3.08		22	Yellow	3.83±0.4	45.32±7.07			22	Purple	7.72±0.23	85.07±3.24
23	Purple	8.04±0.66	81.25±4.01		23	Purple	7.42±0.97	81.38±6.11			23	Purple	7.92±0.44	86.24±1.86
24	Purple	7.48±0.04	80.5±2.96		24	Yellow	3.81±0.33	40.87±2.99			24	Purple	7.12±0.99	89.03±7.62
25	Purple	7.89±0.95	89.14±1.77		25	Yellow	3.16±0.74	45.26±5.76			25	Purple	7.33±0.72	80.67±1.88
26	Purple	7.24±0.72	87.22±4.25		26	Yellow	3.13±0.53	48.23±4.48			26	Yellow	3.14±0.73	43.17±3.85
27	Purple	7.81±0.65	88.05±3.07		27	Purple	7.11±0.49	89.54±1.16			27	Purple	7.74±0.46	89.09±4.27
28	Purple	8.04±0.95	86.68±3.32		28	Purple	7.84±0.54	84.49±2.11			28	Purple	8.11±0.31	89.23±8.62
29	Purple	7.44±0.01	89.19±4.24		29	Purple	7.27±1.05	80.17±6.52			29	Purple	7.32±0.25	90.26±6.42
30	Purple	7.52±0.23	90.72±3.77		30	Yellow	3.12±0.25	38.36±2.86			30	Yellow	3.85±0.83	40.76±2.83
31	Purple	7.36±0.98	86.81±7.8		31	Yellow	3.13±0.32	48.75±6.93			31	Yellow	3.09±0.71	48.84±1.28
32	Purple	7.34±0.25	88.07±5.82		32	Yellow	3.82±0.81	44.79±4.14			32	Purple	7.96±0.26	83.82±3.52
33	Purple	8.05±0.89	88.7±3.91		33	Yellow	3.54±0.19	45.24±6.17			33	Yellow	3.49±0.98	44.34±7.05
34	Purple	7.32±0.04	89.7±5.76		34	Purple	8.05±1.03	86.45±1.39			34	Purple	7.64±0.78	85.48±5.15
35	Purple	7.8±0.87	86.43±5.82		35	Yellow	3.37±0.55	41.66±5.26			35	Purple	7.82±0.96	88.69±5.32
36	Purple	7.81±0.02	89.22±4.05		36	Purple	7.08±0.12	88.57±8.03			36	Purple	7.33±1.25	89.09±5.26
37	Purple	7.21±0.94	86.44±2.36		37	Purple	7.5±0.49	88.31±2.12			37	Purple	7.17±1.14	89.7±4.93
38	Purple	7.83±1.03	82.97±4.19		38	Yellow	3.24±0.46	47.85±5.99			38	Purple	7.96±0.99	89.64±1.2
39	Purple	7.71±0.68	86.59±1.76		39	Purple	8.24±0.86	89.67±1.77			39	Purple	8±0.61	81.19±3.15
40	Purple	7.33±1.16	89.78±1.82		40	Purple	8.02±0.82	84.34±4.96			40	Purple	8.24±0.7	85.34±2.1
41	Purple	7.68±0.94	89.71±3.14		41	Purple	8.15±0.33	90.64±8.05			41	Purple	7.5±0.82	88.8±8.71
42	Purple	7.29±0.99	90.63±1.76		42	Yellow	3.67±0.84	47.2±7.2			42	Yellow	3.82±0.3	49.64±5.41
43	Purple	7.85±0.24	86.28±3.89		43	Purple	7.75±0.71	85.97±1.75			43	Purple	7.49±0.66	80.62±1.96
44	Purple	7.42±0.01	88.99±1.03		44	Yellow	3.62±0.14	49.61±2.01			44	Purple	8.37±0.64	89.74±5.11
45	Purple	7.68±0.94	80.13±5.14		45	Yellow	3.27±0.71	43.16±8.79			45	Purple	7.93±0.38	87.82±1.29
46	Purple	7.33±0.07	87.69±1.74		46	Purple	7.12±1.24	88.35±0.39			46	Yellow	3.33±0.46	48.71±3.08
47	Purple	7.34±0.96	88.43±3.83		47	Yellow	3.14±0.64	47.34±5.79			47	Purple	7.21±0.69	87±4.02
48	Purple	7.96±0.64	85.02±3.43		48	Purple	8.05±0.15	83.89±6.53			48	Purple	8.13±0.93	82.8±7.09
49	Purple	7.83±0.98	90.22±3.04		49	Purple	7.39±0.46	88.63±7.73			49	Purple	7.36±0.97	90.06±7.49
50	Purple	8.24±0.66	80.28±3.84		50	Purple	7.69±0.37	87.46±1.27			50	Purple	7.73±1.1	85.64±2.72
51	Purple	7.08±0.08	87.69±1.87		51	Yellow	3.09±0.63	39.76±9.39			51	Yellow	3.2±0.74	50.19±4.25
52	Purple	7.93±0.25	83.62±1.92		52	Yellow	3.19±0.27	47.62±3.87			52	Yellow	3.07±0.11	45.44±5.49
53	Purple	7.14±1.19	89.13±6.33		53	Purple	8.04±1.02	89.19±4.17			53	Purple	7.71±0.79	89.72±4.34
54	Purple	8.15±0.09	88.96±1.84		54	Yellow	3.32±0.62	50.3±7.15			54	Purple	7.32±0.3	90.62±5.14
55	Purple	7.93±1.01	86.96±1.34		55	Yellow	3.66±0.51	50.12±8.33			55	Purple	7.36±0.9	89.6±7.36
56	Purple	8.13±1.28	83.06±1.18		56	Yellow	3.65±0.34	46.59±6.16			56	Yellow	3.82±0.68	50.82±4.55
57	Purple	7.94±0.07	90.76±4.96		57	Purple	7.69±0.16	89.41±4.46			57	Purple	8.03±0.96	88.21±4.7
58	Purple	8.14±0.87	82.06±5.93		58	Purple	7.97±0.53	88.96±4.66			58	Yellow	3.71±1.1	47.85±5.82
59	Purple	7.71±0.45	81.26±2.08		59	Yellow	3.16±0.63	50.27±4.84			59	Purple	7.53±0.74	84.99±5.42
60	Purple	8.15±0.66	88.16±1.98		60	Yellow	3.51±0.33	41.22±5.32			60	Purple	7.77±0.6	89.27±7.19
61	Purple	7.16±0.98	83.56±1.68		61	Purple	7.34±1.05	86.82±4.82			61	Purple	7.94±1.26	86.99±2.74
62	Purple	7.68±0.63	87.56±5.51		62	Purple	7.89±1.02	89.57±5.16			62	Purple	7.13±0.58	89.49±5.15
63	Purple	7.63±1.16	89.46±4.66		63	Yellow	3.52±0.09	47.52±1.58			63	Yellow	3.73±0.3	43.5±8.7
64	Purple	7.62±1.08	90.46±5.1		64	Purple	7.81±0.55	80.26±1.76			64	Purple	8.33±0.91	89.31±2.78
65	Purple	8.21±0.85	89.96±2.62		65	Purple	7.4±0.32	85.38±5.08			65	Purple	8.01±0.62	85.11±2.27
66	Purple	7.13±0.68	84.16±3.18		66	Purple	7.5±0.86	80.44±6.97			66	Purple	7.17±0.88	87.79±9.32
67	Purple	7.14±0.08	83.76±3.14		67	Yellow	3.64±0.32	46.53±6.77			67	Yellow	3.22±0.66	43.46±2.96
68	Purple	7.11±0.49	85.66±5.29		68	Purple	7.32±0.25	80.38±5.86			68	Purple	7.81±0.53	83.79±1.95
69	Purple	7.11±0.94	88.56±6.37		69	Purple	7.13±0.8	84.77±4.12			69	Purple	8.24±0.44	89.17±3.46
70	Purple	7.71±0.25	84.96±8.43		70	Yellow	3.17±0.74	49.45±4.91			70	Purple	7.37±0.27	88.97±2.03
71	Purple	7.43±0.49	83.16±2.62		71	Purple	7.73±0.96	90.79±2.48			71	Yellow	3.58±1.19	41.49±2.88
72	Purple	7.56±0.27	90.56±6.02		72	Yellow	3.1±0.8	48.09±6.27			72	Yellow	3.5±0.83	40.11±6.85
73	Purple	7.13±0.24	88.76±3.64		73	Purple	7.12±0.89	87.33±3.67			73	Purple	8.04±0.95	87.19±8.43
74	Purple	7.95±0.48	83.36±4.95		74	Purple	7.89±0.12	82.88±3.4			74	Purple	7.86±0.45	81.23±2.12
75	Purple	7.13±0.96	81.46±6.41		75	Purple	7.83±0.47	86.15±5.66			75	Purple	7.35±1.22	87.19±2.11
76	Purple	7.08±0.41	89.96±3.08		76	Purple	7.92±0.62	88.32±3.09			76	Yellow	3.43±0.8	50.11±5.53
77	Purple	7.2±0.79	81.16±3.79		77	Purple	7.82±1.02	86.87±6.12			77	Purple	7.79±0.4	88.48±4.4
78	Purple	8.13±0.74	85.56±2.52		78	Yellow	3.81±0.42	47.53±3.18			78	Purple	7.14±0.12	88.67±4.34
79	Purple	7.11±0.96	85.56±3.11		79	Purple	7.34±0.84	88.43±3.36			79	Yellow	3.22±0.07	45.13±7.74
80	Purple	8.35±0.98	84.36±3.07		80	Purple	7.5±0.92	90.24±5.89			80	Yellow	3.8±0.16	45.85±5.97
81	Purple	8.11±0.94	90.26±5.37		81	Purple	7.33±0.76	88.87±3.97			81	Purple	8.05±0.31	90.38±1.74
82	Purple	7.08±0.46	86.56±3.9		82	Yellow	3.84±0.4	45.72±10.79			82	Purple	7.84±0.52	85.74±5.33
83	Purple	7.6±0.45	88.76±3.86		83	Yellow	3.56±0.03	50.14±5.03			83	Purple	7.4±0.85	90.02±1.37
84	Purple	7.18±0.41	85.06±5.12		84	Purple	7.1±0.32	89.54±3.87			84	Yellow	3.24±0.97	49.8±4.33
85	Purple	7.95±0.94	80.46±3.62		85	Purple	7.54±1.02	86.14±4.45			85	Purple	7.55±0.08	87.54±3.17
86	Purple	7.92±0.44	84.96±3.69		86	Purple	7.73±0.15	89.64±2.48			86	Purple	7.29±0.7	89.43±6.56
87	Purple	8.05±0.35	90.56±5.52		87	Yellow	3.63±0.27	45.73±1.21			87	Yellow	3.11±0.26	42.34±5.62
88	Purple	8.13±0.95	85.76±2.64		88	Yellow	3.65±0.1	43.83±5.17			88	Purple	7.3±1.11	88.2±5.34
89	Purple	7.12±0.92	85.36±7.78		89	Yellow	3.44±0.21	49.02±7.56			89	Purple	7.15±0.43	87.66±7.46
90	Purple	7.94±0.75	87.46±4.11		90	Yellow	3.52±0.53	47.27±4.29			90	Purple	8.19±1.18	86.58±2.58
91	Purple	8.15±0.48	81.36±7.23		91	Yellow	3.34±0.34	40.14±1.96			91	Yellow	3.93±1.16	39.01±2.93
92	Purple	8.05±0.29	90.76±3.83		92	Yellow	3.41±0.75	44.32±11.57			92	Purple	7.49±0.37	83.23±3.47
93	Purple	7.51±0.78	86.06±5.58		93	Yellow	3.3±0.89	39.65±7.78			93	Purple	7.21±0.4	87.58±2.34
94	Purple	7.48±0.44	83.46±7.91		94	Yellow	3.15±0.43	41.86±2.65			94	Purple	7.85±0.81	86.17±5.91
95	Purple	7.5±0.41	80.36±8.77		95	Purple	7.79±0.19	86.63±5.43			95	Yellow	3.82±0.38	44.21±5.64
96	Purple	7.79±0.26	83.16±3.11		96	Purple	7.75±1.27	85.41±8.24			96	Yellow	3.6±0.68	43.26±2.69
97	Purple	7.53±0.92	80.76±7.32		97	Purple	8.13±1.36	90.59±3.74			97	Purple	7.92±0.07	88.81±8.96
98	Purple	7.22±0.98	88.06±7.68		98	Purple	7.83±0.76	87.52±0.99			98	Purple	7.14±1.18	87.28±2.77
99	Purple	7.78±0.43	88.46±3.35		99	Yellow	3.12±0.21	46.05±4.09			99	Purple	8.13±1.35	89.51±5.48
100	Purple	7.99±0.28	80.36±2.41		100	Purple	8.03±0.97	82.11±8.23			100	Purple	7.56±0.34	87.97±2.1
101	Purple	8.06±0.76	89.56±3.93		101	Purple	7.15±0.74	89.86±5.33			101	Yellow	4.13±0.98	44.56±4.27
102	Purple	8.02±0.96	82.76±5.51		102	Yellow	4.06±0.98	45.15±5.75			102	Purple	7.14±0.13	89.53±2.08
103	Purple	8.05±0.98	80.06±5.2		103	Purple	8.04±0.84	88.11±1.76			103	Purple	7.71±0.33	87.63±2.17
104	Purple	8.1±0.99	80.36±4.59								104	Purple	7.17±0.94	83.53±1.6
105	Purple	7.51±0.48	80.16±3.81								105	Yellow	3.27±0.44	40.99±2.41
											106	Purple	8.36±0.47	86.84±7.51
											107	Purple	7.47±0.72	89.79±2.98
											108	Purple	7.87±1.24	90.01±5.21
											109	Purple	8.02±1.1	89.5±2.38
											110	Purple	7.71±0.22	90.1±6.09
											111	Yellow	3.12±0.94	46.52±7.26
											112	Yellow	3.2±0.71	46.73±2.7
											113	Purple	7.34±0.19	83.31±3.35
											114	Yellow	3.1±0.08	48.74±6.34
											115	Yellow	3.3±0.76	47.42±4.35
											116	Yellow	3.59±0.54	44.61±7.14
											117	Purple	7.81±0.97	89.57±2.15
											118	Purple	7.41±0.13	81.37±6.24
											119	Purple	7.65±0.48	83.5±2.55
											120	Yellow	3.42±1.03	50.76±8.59
											121	Purple	7.42±1.26	82.99±3.51
											122	Purple	7.72±0.32	86.6±1.17
											123	Purple	7.77±0.91	80.32±1.18
											124	Purple	8.06±0.49	90.76±4.44
											125	Purple	8.16±0.08	86.6±5.52
											126	Purple	7.93±0.89	88.42±3.78
											127	Purple	7.55±0.26	88.09±2.37
											128	Purple	8.13±0.92	86.06±3
											129	Purple	8.15±0.14	89.23±2.16
											130	Yellow	3.83±0.29	46.81±3.37
											131	Purple	7.55±1.41	87.83±7.99
											132	Purple	7.69±0.94	89.29±6.53
											133	Purple	7.51±0.92	80.12±1.54
											134	Purple	8.06±0.84	89.71±2.72
											135	Purple	7.93±0.49	87.82±2.38
											136	Purple	7.09±0.35	88.38±1.4
											137	Purple	7.96±0.74	85.59±1.13
											138	Yellow	3.72±1.11	46.44±1.83
											139	Purple	7.92±1.06	87.18±4.43
											140	Yellow	3.13±1.17	50.23±7.14
											141	Yellow	3.48±0.14	46.63±5.19
											142	Purple	7.49±0.8	90.29±4.29
											143	Purple	8.02±1.14	86.34±6.45
											144	Purple	7.45±0.49	89.68±2.17
											145	Yellow	3.58±0.37	47.23±2.95
											146	Yellow	3.83±0.07	46.51±1.58
											147	Purple	7.32±0.33	84.11±7.44
											148	Yellow	3.24±0.71	46.1±10.42
											149	Purple	7.71±0.93	89.51±5.87
											150	Purple	7.83±1.31	83.79±2.37
											151	Purple	7.15±0.46	88.96±6.37
											152	Yellow	3.29±0.39	46.64±6.86
											153	Purple	7.32±0.21	83.47±3.22
											154	Purple	7.56±1.12	84.11±1.28
											155	Purple	8.01±0.35	88.3±4.66
											156	Purple	7.02±1.21	86.78±4.44
											157	Purple	7.36±1.23	88.61±3.33
											158	Purple	7.16±0.12	89.22±1.24
											159	Purple	7.26±0.25	89.1±1.99
											160	Purple	8.27±0.61	88.16±5.14
											161	Purple	8.02±1.05	90.84±2.88
											162	Purple	8.02±0.84	89.74±4.4
											163	Yellow	3.47±0.71	44.35±3.19
											164	Yellow	3.11±1.18	40.52±4.94
											165	Purple	7.85±0.12	80.23±5.77
											166	Purple	7.27±1.16	87.13±5.78
											167	Yellow	3.69±0.19	49.25±1.78
											168	Purple	7.11±1.16	90.5±3.09
											169	Purple	8.13±1.14	88.99±8.01
											170	Purple	8.09±0.51	89.09±4.92
											171	Purple	7.34±0.82	89.71±1.79
											172	Purple	7.63±1.22	89.54±1.53
											173	Purple	8.15±1.3	89.33±2.69
											174	Purple	8±0.82	87.09±1.65
											175	Purple	7.26±0.52	84.72±3.3
											176	Purple	7.83±0.98	84.67±1.58
											177	Purple	8.11±0.48	89.09±2.01
											178	Yellow	3.62±0.87	49.6±1.5
											179	Purple	7.13±1.22	86.19±1.44
											180	Yellow	4.03±0.93	50.84±3.88
											181	Purple	7.12±0.24	89.59±1.25
											182	Purple	7.74±0.12	86.09±5.07
											183	Yellow	3.42±0.68	47.55±6.37
											184	Purple	7.14±0.73	87.54±5.31
											185	Purple	7.49±0.51	81.8±3.59
											186	Purple	7.3±0.52	83.21±3.24
											187	Purple	7.76±0.43	87.04±4.19
											188	Purple	7.91±0.72	89.38±6.12
											189	Purple	7.86±0.43	90.71±9.14
											190	Yellow	3.68±0.14	49.25±4.63
											191	Yellow	3.79±0.81	47.47±7.57
											192	Yellow	3.68±1.12	44.03±5.33
											193	Purple	7.74±0.3	87.56±8.78
											194	Yellow	3.99±1.07	40.54±8.96
											195	Purple	7.72±0.13	89.72±6.21
											196	Purple	7.72±0.39	88.22±9.02
											197	Purple	7.84±0.18	88.99±2.79
											198	Purple	7.43±0.82	83.52±1.84
											199	Purple	7.36±0.43	88.03±7.89
											200	Purple	7.76±0.51	89.62±4.45
											201	Purple	7.71±0.3	85.82±2.28
											202	Purple	8.03±1.22	88.26±5.66
											203	Purple	8.02±1.11	81.46±7.97
											204	Purple	7.14±1.11	81.29±7.42
											205	Purple	7.2±0.07	89.48±4.59
											206	Purple	8.06±0.94	87.83±1.29
											207	Purple	7.72±0.46	90.09±1.93
											208	Purple	7.1±0.28	85.97±2.06
											209	Yellow	3.47±0.15	47.34±2.41
											210	Purple	7.99±1.03	86.29±3.47
											211	Purple	7.41±0.35	82.32±4.84
											212	Purple	7.99±1.29	87.68±5.03
											213	Purple	7.72±0.37	88.62±6.97
											214	Purple	7.74±0.62	88.78±3.88
											215	Purple	7.1±0.47	89.03±4.45
											216	Yellow	3.62±0.72	49.52±4.26
											217	Purple	7.93±1.28	88.61±2.3
											218	Purple	7.64±1.13	85.99±7.03
											219	Yellow	3.24±1.07	45.46±10.64
											220	Purple	7.17±1.29	89.72±6.43
											221	Purple	7.62±1.35	88.02±1.78
											222	Yellow	3.95±1.11	48.14±3.66
											223	Purple	7.16±0.96	88.12±1.06
											224	Purple	7.24±0.12	89.67±5.54
											225	Purple	7.52±1.11	81.41±4.2
											226	Purple	7.86±0.86	84.2±2.73
											227	Purple	8.04±1.23	84.06±2.1
											228	Purple	8.07±0.77	85.61±6.71
											229	Purple	8.06±0.47	89.08±6.6
											230	Purple	7.97±0.24	83.01±1.58
											231	Purple	7.64±1.22	88.01±3.2
											232	Purple	8.1±0.71	90.8±1.78
											233	Purple	7.32±0.22	87.11±8.22
											234	Yellow	4.1±0.2	46.53±3.47
											235	Purple	7.96±0.25	86.16±1.19
											236	Yellow	3.84±0.17	49.19±6.92
											237	Purple	7.82±0.92	85.39±6.32
											238	Purple	7.15±1.16	87.69±3.02
											239	Purple	8.32±1.31	80.22±1.55
											240	Purple	7.54±0.79	82.99±4.05
											241	Purple	8.07±0.86	89.72±2.74
											242	Yellow	3.82±0.27	49.06±3.82
											243	Purple	7.74±0.86	80.84±4.62
											244	Purple	7.66±0.32	88.38±2.99
											245	Yellow	3.71±0.52	45.16±5.37
											246	Purple	7.12±0.81	83.51±2.43
											247	Yellow	3.62±0.33	39.62±2.9
											248	Purple	8.26±1.14	86.04±1.7
											249	Purple	7.33±1.2	89.06±1.53
											250	Purple	7.1±0.52	89.21±1.36
											251	Purple	7.74±1.14	85.97±2.06
											252	Purple	8.07±0.56	90.77±2.75
											253	Purple	7.71±0.14	90.22±6.36
											254	Yellow	3.62±0.15	42.14±1.42
											255	Purple	7.2±0.96	87.8±2.31
											256	Purple	8.06±0.27	89.76±6.56
											257	Purple	7.72±0.87	86.13±1.16
											258	Purple	7.46±0.81	89.29±2.79
											259	Purple	8.01±1.05	90.77±4
											260	Yellow	3.54±0.09	48.6±3.49
											261	Yellow	3.73±0.9	43.27±4.15
											262	Purple	7.37±0.12	88.66±7.46
											263	Purple	7.9±1.47	88.63±2.2
											264	Purple	8.19±0.31	89.66±5.98
											265	Yellow	3.13±0.73	40.61±4.74
											266	Purple	7.44±0.88	90.7±4.65
											267	Purple	8.06±0.46	89.83±7.31
											268	Purple	7.66±0.53	84.29±2.54
											269	Purple	7.51±0.64	81.62±1.24
											270	Purple	7.95±0.47	82.71±2.11
											271	Purple	7.85±0.48	90.51±1.22
											272	Yellow	3.13±0.31	46.11±4.28
											273	Purple	7.89±1.34	89.8±2.04
											274	Yellow	3.93±0.78	47.33±2.35
											275	Purple	8.21±0.35	83.51±4.24
											276	Purple	7.33±1.17	86.34±5.96
											277	Yellow	3.54±0.56	47.15±2.97
											278	Yellow	3.98±0.71	45.69±6.66
											279	Purple	7.9±0.41	89.13±2.41
											280	Purple	7.37±0.84	89.52±1.08
											281	Purple	7.37±0.9	88.48±2.63
											282	Yellow	4.14±1.11	43.74±4.05
											283	Purple	7.52±0.32	80.57±6.4
											284	Purple	7.12±1.11	85.64±3.27
											285	Purple	7.15±0.95	86.59±2.43
											286	Purple	7.16±0.91	86.73±2.92
											287	Purple	7.15±1	82.62±5.65
											288	Purple	7.74±1.06	89.34±2.88
											289	Yellow	3.1±0.75	49.15±5.11
											290	Purple	8.03±0.26	85.2±6.01
											291	Purple	7.72±0.25	90.33±2.12
											292	Yellow	3.65±0.12	47.02±2.18
											293	Purple	7.1±1.13	89.08±1.79
											294	Yellow	3.23±0.1	47.31±3.87
											295	Purple	8.14±0.86	85.29±2.89
											296	Purple	7.23±0.31	89.48±4.88
											297	Purple	8.11±1.26	86.63±2.37
											298	Purple	7.14±1.01	83.54±2.71
											299	Purple	7.22±0.51	87.6±8.95
											300	Purple	7.74±0.25	86.62±3.06
											301	Purple	8.24±0.27	80.16±5.54
											302	Purple	8.14±1.04	86.07±4.44
											303	Purple	8.03±0.59	85.1±2.28
											304	Yellow	3.83±0.99	42.26±8.97
											305	Purple	7.84±1.09	90.23±3.23
											306	Purple	8.14±1.32	83.13±2.85
											307	Purple	8.01±0.22	83.8±1.05
											308	Purple	7.61±0.28	89.49±4.31
											309	Purple	7.86±0.48	89.83±3.62
											310	Purple	7.16±1.03	81.59±1.06
											311	Purple	8.26±1.17	88.14±2.8
											312	Purple	8.01±1.02	89.09±2.81
											313	Purple	7.17±0.62	88.69±5.12
											314	Purple	7.71±0.57	81.63±7.94
											315	Purple	7.62±0.47	89.59±6.93
											316	Purple	7.1±0.47	80.4±3.47
											317	Purple	7.36±0.24	87.5±3.26
											318	Purple	8.02±1.23	86.69±4.35
											319	Purple	7.59±0.39	81.97±5.04
											320	Yellow	3.13±0.26	36.42±0.91
											321	Purple	7.3±0.95	89.12±1.21
											322	Purple	7.93±0.7	85.21±3.84
											323	Yellow	3.5±0.34	46.34±7.16
											324	Purple	7.82±1.23	86.39±1.03
											325	Purple	8.05±0.25	89.74±2.03
											326	Yellow	3.32±0.59	45.74±11.89
											327	Purple	7.76±0.98	89.2±2.98
											328	Purple	7.2±1.04	88.53±1.21
											329	Yellow	3.21±0.1	42.76±4.06
											330	Purple	7.75±0.82	88.19±5.72
											331	Purple	7.26±1.17	89.11±1.17
											332	Purple	7.43±0.51	90.36±3.35
											333	Purple	7.39±0.83	86.16±7.86
											334	Purple	7.25±0.27	89.01±1.28
											335	Purple	7.62±0.71	90.4±1.42
											336	Purple	7.54±1.34	87.26±2.93
											337	Yellow	3.7±0.33	43.3±3.76
											338	Purple	8.06±0.8	84.44±4.72
											339	Purple	7.25±0.24	89.96±1.81
											340	Purple	7.84±1.29	81.27±4.56
											341	Purple	7.25±1.27	89.59±1.52
											342	Purple	7.97±0.92	89.96±8.21
											343	Purple	7.8±0.62	87.71±7.23
											344	Purple	7.99±1.09	89.31±1.93
											345	Purple	8.35±1.18	88.61±2.09
											346	Purple	8.06±0.26	83.59±3.45
											347	Purple	7.72±1.08	80.81±2.74
											348	Purple	7.62±0.84	86.3±4.74
											349	Purple	8.02±0.66	84.51±4.42
											350	Yellow	3.14±0.9	49.33±2.78
											351	Purple	7.46±1.14	83.54±2.06
											352	Purple	8.06±0.22	88.28±4.43
											353	Purple	7.14±0.92	85.3±3.07
											354	Purple	8.02±0.74	86.41±3.88
											355	Purple	7.95±0.94	89.04±4.31
											356	Purple	7.82±0.5	90.1±6.52
											357	Purple	7.32±0.95	88.97±5.35
											358	Purple	8.05±0.48	86.14±3.25
											359	Purple	7.16±1.06	85.73±5.19
											360	Purple	7.3±0.48	80.72±4.92
											361	Purple	7.9±0.74	89.38±8.1
											362	Yellow	3.14±0.98	44.11±4.44
											363	Purple	7.14±0.2	81.22±3.09
											364	Purple	7.15±1.5	86±1.73
											365	Yellow	3.14±0.79	49.15±2.38
											366	Purple	8.16±1.02	87.13±7.87
											367	Yellow	3.78±1.05	48.21±7.37
											368	Purple	8.01±0.14	90.12±6.74
											369	Yellow	3.08±0.99	45.26±1.21
											370	Yellow	3.13±0.69	49.86±5.33
											371	Purple	8.04±1.15	89.21±2.33
											372	Yellow	3.12±0.13	49.55±2.65
											373	Purple	7.8±0.23	82.41±3.34
											374	Purple	7.53±0.2	90.59±2.78
											375	Yellow	3.71±0.11	49.71±4.45
											376	Purple	7.09±0.3	87.03±3.92
											377	Purple	7.2±0.11	90.58±6.36
											378	Yellow	3.21±0.29	42.07±3.87
											379	Purple	7.92±0.28	87.69±1.08
											380	Purple	7.57±1.01	85.22±1.95
											381	Purple	7.32±0.61	86.76±3.09
											382	Purple	8.01±0.11	89.61±1.35
											383	Yellow	3.1±0.46	40.75±8.06
											384	Purple	8.06±0.7	89.23±2.74
											385	Purple	7.19±1.13	88.71±6.54
											386	Purple	7.37±1.1	89.14±6.1
											387	Yellow	3.53±1.13	47.67±3.94
											388	Yellow	3.75±1.02	46.65±3.54
											389	Purple	8.76±0.15	89.4±5.68
											390	Purple	7.36±0.61	89.01±6.8
											391	Purple	7.1±1.02	89.41±3.32
											392	Purple	7.11±0.08	84.37±3.27
											393	Yellow	3.52±0.7	48.73±2.11
											394	Yellow	3.1±0.87	45.59±5.33
											395	Purple	8±0.27	88±2.96
											396	Yellow	3.12±0.08	45.47±5.29
											397	Purple	7.11±0.32	80.56±4.91
											398	Purple	7.11±1.19	89.73±1.99
											399	Purple	8.05±0.08	85.31±8.21
											400	Purple	7.63±0.49	87.14±2.06
											401	Purple	8.03±0.42	86.23±4.95
											402	Purple	7.54±1.14	80.99±3.81
											403	Yellow	3.14±0.91	46.75±2.54
											404	Purple	7.34±0.31	90.24±8.33
											405	Purple	8.27±0.91	89.63±2.83
											406	Purple	7.24±0.49	86.5±3.95
											407	Purple	7.54±0.49	88.07±3.96
											408	Purple	7.67±0.5	89.24±5.95
											409	Yellow	3.92±0.59	45.87±6.05
											410	Yellow	3.19±0.08	47.07±2.05
											411	Yellow	3.61±0.12	44.24±11.34
											412	Purple	7.94±1.35	81.97±1.87
											413	Purple	7.46±0.65	90.02±2.01
											414	Purple	8.06±1.15	80.68±2.08
											415	Purple	7.34±1.22	86.47±3.33
											416	Purple	7.56±0.82	90.03±1.22
											417	Purple	7.16±0.75	87.8±2.12
											418	Yellow	3.52±1.21	49.72±3.97
											419	Purple	8.02±0.32	83.73±1.08
											420	Purple	7.85±0.2	86.28±2.91
											421	Yellow	3.78±1.14	39.54±4.13
											422	Yellow	4.07±0.07	45.27±9.95
											423	Purple	8.06±0.57	88.99±7.81
											424	Purple	7.23±0.77	89.32±5.39
											425	Purple	8.01±0.87	87.09±1.83
											426	Purple	7.75±0.87	84.33±7.96
											427	Yellow	3.7±0.71	40.44±8.12
											428	Purple	7.77±1.14	87.4±6.89
											429	Purple	8.04±0.84	89.4±2.28
											430	Yellow	3.34±0.62	46.04±3.1
											431	Purple	7.1±1.04	87.38±2.27
											432	Purple	8.07±0.38	86.42±3.32
											433	Purple	8.31±0.43	89.52±3.39
											434	Purple	8.34±0.39	90.68±3.12
											435	Purple	7.49±0.63	88.14±6.78
											436	Purple	7.97±1.24	84.78±1.09
											437	Purple	7.09±0.93	85.43±1.7
											438	Purple	8.16±0.96	85.74±8.49
											439	Yellow	3.57±0.41	45±3.13
											440	Purple	7.14±1.12	90.74±1.59
											441	Yellow	3.54±0.48	48.63±7.49
											442	Purple	7.19±0.09	86.63±5.51
											443	Purple	7.11±0.82	85.19±6.24
											444	Purple	7.1±1.02	83.46±9.07
											445	Purple	7.82±0.08	84.96±5.04
											446	Yellow	3.71±0.8	38.16±6.19
											447	Yellow	3.51±0.79	47.16±2.98
											448	Purple	8.04±0.82	89.66±1.75
											449	Purple	7.64±0.78	90.83±3.5
											450	Yellow	3.44±0.32	49.61±4.31
											451	Purple	7.17±1.16	89.12±2.32
											452	Purple	7.15±0.14	89.44±1.09
											453	Purple	7.32±0.71	86.03±6.01
											454	Purple	7.92±0.42	80.19±5.92
											455	Purple	8.16±0.69	86.99±5.56
											456	Purple	7.71±0.55	84.67±2.05
											457	Yellow	3.73±0.38	38.64±6.08
											458	Purple	8.24±0.07	88.61±5.39
											459	Purple	7.27±0.44	88.01±7.73
											460	Purple	7.32±1.11	88.73±6.37
											461	Yellow	3.51±0.29	43.35±7.85
											462	Yellow	3.8±0.58	47.7±5.51
											463	Purple	7.33±0.92	88.53±2.02
											464	Yellow	3.1±0.72	50.4±4.22
											465	Purple	7.84±0.92	89.39±2.39
											466	Purple	7.53±0.84	81.31±2.15
											467	Purple	7.16±0.28	85.74±2.13
											468	Purple	7.31±1.1	82.69±5
											469	Purple	8.24±1.02	89.98±2.02
											470	Purple	7.1±0.67	87.98±4.3
											471	Purple	7.55±1.04	84.99±2.6
											472	Purple	7.76±1.34	81.47±2.53
											473	Purple	8.24±1.18	85.68±3.93
											474	Purple	7.41±0.63	89.46±1.02
											475	Purple	7.92±0.26	88.51±5.52
											476	Purple	7.52±1.16	90.69±5.34
											477	Yellow	3.32±0.07	49.82±4.78
											478	Purple	7.11±1.23	87.6±9.02
											479	Purple	7.22±1.12	86.59±1.4
											480	Purple	7.97±0.87	82.7±9.55
											481	Yellow	3.97±0.33	47.36±1.43
											482	Purple	7.99±0.15	81.33±2.81
											483	Yellow	3.61±0.94	38.06±4.63
											484	Purple	7.51±0.29	82.54±2.56
											485	Purple	8.11±0.42	88.41±5.02
											486	Purple	7.71±0.75	90.41±2.2
											487	Purple	7.17±1.03	87.98±2.77
											488	Purple	7.09±0.91	90.59±7.75
											489	Yellow	3.13±0.82	49.03±5.6
											490	Yellow	3.13±0.72	40.35±5.93
											491	Purple	7.54±0.17	83.09±2.99
											492	Yellow	3.19±0.43	41.62±4.19
											493	Purple	7.75±0.97	86.24±4.72
											494	Purple	7.76±0.99	86.59±5.26
											495	Purple	8.1±0.49	90.08±1.77
											496	Purple	7.73±1.17	80.5±1.92
											497	Purple	8.02±0.52	89.21±5.14
											498	Purple	7.33±0.33	82.69±2.62
											499	Purple	7.3±1.22	87.7±3.86
											500	Yellow	3.65±0.07	49.29±4.37
											501	Purple	7.36±0.92	87.96±2.66
											502	Yellow	3.17±0.14	41.57±3.25
											503	Purple	8.27±0.39	81.77±4.22
											504	Purple	7.83±1.16	88.48±1.08
											505	Yellow	3.49±1.31	49.14±7.67
											506	Purple	8.04±0.97	83.33±4.12
											507	Purple	7.12±0.72	88.33±5.85
											508	Purple	7.81±0.28	89.68±4.24
											509	Purple	8.05±1.14	90.11±8.54
											510	Yellow	3.2±0.74	45.16±4.13
											511	Purple	7.57±0.54	86.69±3.74
											512	Purple	7.72±0.97	86.74±8.49
											513	Purple	7.09±0.13	85.09±1.39
											514	Yellow	3.39±0.69	46.14±4.03
											515	Purple	7.16±1.15	88.53±7.63
											516	Yellow	3.13±1.03	49.22±1.42
											517	Purple	8.02±0.24	85.28±8.24
											518	Yellow	3.65±0.24	49.13±5.73
											519	Purple	7.14±0.28	90.44±2.52
											520	Purple	7.82±0.65	88.48±2.05
											521	Purple	7.29±0.37	89.06±2.92
											522	Yellow	3.62±0.99	48.35±5.42
											523	Purple	7.51±0.5	89.84±4.44
											524	Purple	7.8±0.46	88.11±4.13
											525	Purple	7.34±0.59	90.12±8.61
											526	Purple	7.85±0.65	90.6±3.41
											527	Purple	7.76±0.7	87.11±5.71
											528	Yellow	3.81±1.13	40.87±2.13
											529	Purple	7.52±1.19	90.03±1.28
											530	Purple	8.02±1.23	86.7±2.27
											531	Purple	8.04±0.74	87.64±2.17
											532	Purple	7.56±0.36	80.77±4.64
											533	Yellow	3.13±0.13	38.65±2.87
											534	Purple	7.7±0.56	86.52±3.02
											535	Purple	7.72±0.44	88.02±4.64
											536	Purple	7.12±1.05	90.37±6.33
											537	Purple	7.16±0.13	83.83±3.05
											538	Purple	8.2±0.32	80.5±2.19
											539	Purple	8.13±0.9	84.1±1.97
											540	Purple	7.67±0.78	89.62±2.53
											541	Purple	8.12±0.42	87.58±7.51
											542	Yellow	3.81±0.23	48.15±9.49
											543	Purple	7.77±0.26	82.08±1.71
											544	Yellow	3.82±0.71	41.82±1.56
											545	Purple	7.29±0.84	89.82±6.08
											546	Purple	7.26±1.43	79.96±7.72
											547	Purple	7.74±0.51	86.49±4.25
											548	Yellow	3.83±0.69	44.74±6.77
											549	Yellow	3.08±1.06	48.36±5.96
											550	Yellow	3.11±0.2	39.56±1.97
											551	Purple	7.35±1.15	80.39±2.35
											552	Purple	7.15±0.65	80.8±1.93
											553	Purple	8.02±0.69	88.21±7.19
											554	Purple	8.03±0.25	89.11±4.3
											555	Purple	7.17±0.91	85±4.43
											556	Purple	7.09±0.62	86.98±2.53
											557	Purple	7.84±0.91	87.52±2.08
											558	Purple	7.24±0.53	89.28±6.31
											559	Purple	7.16±0.71	89.31±6.83
											560	Purple	7.84±0.9	81.33±2.93
											561	Purple	7.56±0.79	90.37±6.42
											562	Purple	7.24±0.97	87.37±4.68
											563	Yellow	3.32±1.34	45.2±2.74
											564	Yellow	3.92±0.98	42.13±14.67
											565	Yellow	3.1±0.11	46.45±3.82
											566	Purple	7.12±1.14	85.18±8.61
											567	Purple	7.24±1.4	85.19±2.81
											568	Yellow	3.19±0.72	47.02±5.98
											569	Purple	7.32±0.68	87.26±2.88
											570	Purple	7.49±0.19	88.42±1.53
											571	Purple	7.87±1.03	85.56±1.95

## Sheet: Sheet6
Table S6 KASP genotyping analysis of the SNPs
	SNP1G859016	SNP1G2431081	SNP1G3196840	SNP1G4321786	SNP1G5553850	SNP1G6459726	SNP1G9170311
WT ‘8214’	FAM	FAM	FAM	FAM	FAM	FAM	FAM
MT ‘rpf1’	HEX	HEX	HEX	HEX	HEX	HEX	HEX
MT-F2-8	FAM	FAM	HEX	HEX	HEX	FAM	FAM
MT-F2-17	FAM	FAM	HEX	HEX	HEX	HEX	HEX
MT-F2-26	FAMHEX	FAM	FAM	HEX	HEX	HEX	HEX
MT-F2-46	HEX	HEX	HEX	HEX	FAM	FAM	FAM
MT-F2-56	FAMHEX	HEX	HEX	HEX	HEX	FAM	FAM
MT-F2-209	FAM	FAM	HEX	HEX	HEX	HEX	HEX
MT-F2-337	FAM	FAM	HEX	HEX	HEX	FAM	FAMHEX
WT-F2-65	HEX	FAM	FAM	FAM	FAM	FAM	FAM
WT-F2-113	HEX	HEX	FAM	FAM	FAM	FAM	FAMHEX
WT-F2-214	HEX	HEX	HEX	FAM	FAMHEX	FAMHEX	FAMHEX
WT-F2-318	FAM	FAM	FAM	FAM	FAM	FAMHEX	HEX
WT-F2-416	HEX	FAM	FAM	FAM	FAM	FAMHEX	FAMHEX
WT-F2-517	FAMHEX	FAMHEX	FAM	FAM	FAM	FAM	HEX
WT-F2-529	FAM	FAM	FAM	FAM	FAM	FAM	HEX
